# Supplementary material for: Predicting Ischemic Stroke Outcome Using Deep Learning Approaches
Source: Front Genet. 2022 Jan 24;12:827522. doi: 10.3389/fgene.2021.827522 (PMC8818957; doi:10.3389/fgene.2021.827522)
Supplement: Supplementary file 3 [file Table1.csv]

HOSPNUM	RDELAY	RCONSC	SEX	AGE	RSLEEP	RATRIAL	RCT	RVISINF	RHEP24	RASP3	RSBP	RDEF1	RDEF2	RDEF3	RDEF4	RDEF5	RDEF6	RDEF7	RDEF8	STYPE	RDATE	HOURLOCAL	MINLOCAL	DAYLOCAL	RXASP	RXHEP	DASP14	DASPLT	DLH14	DMH14	DHH14	ONDRUG	DSCH	DIVH	DAP	DOAC	DGORM	DSTER	DCAA	DHAEMD	DCAREND	DTHROMB	DMAJNCH	DMAJNCHD	DMAJNCHX	DSIDE	DSIDED	DSIDEX	DDIAGISC
1	17	D	M	69	Y		Y	Y			140	N	N	N	Y	N	Y	N	Y	PACS	sty-91	99	99	4	Y	N	Y	Y	N		N	14			N	N	N	N	N	N			N			N			Y
1	10	F	M	76	Y		Y	N			150	Y	Y	Y	N	N	N	N	N	LACS	sty-91	99	99	7	N	L	N	Y	Y		N	14			N	N	N	N	Y	N			N			N			Y
1	43	F	F	71	N		Y	N			170	Y	Y	Y	N	N	N	N	N	LACS	sty-91	99	99	3	Y	N	Y	Y	N		N	11			N	N	N	N	N	N			N			N			Y
1	6	F	M	81	N		N	N			170	N	N	N	Y	N	N	N	N	PACS	sty-91	99	99	7	N	H	N	Y	N		Y	14			N	N	N	N	Y	N			N			N			Y
4	20	F	M	78	N		N	N			170	Y	Y	Y	N	N	N	N	N	LACS	lut-91	99	99	6	Y	H	Y	Y	N		Y	14			N	N	N	N	N	N			N			N			Y
1	39	F	M	54	N		Y	N			135	Y	Y	Y	N	N	N	N	N	LACS	lut-91	99	99	2	N	N	N	Y	N		N	7			N	N	N	N	N	N			N			N			Y
1	4	F	F	77	N		N	N			140	Y	Y	Y	N	N	N	Y	N	POCS	lut-91	99	99	1	Y	N	Y	Y	N		N	14			N	N	N	N	N	N			N			Y	14	NOSE BLEED 15 MINS	N
1	24	F	M	23	N		Y	N			120	N	N	N	N	N	N	N	Y	OTH	lut-91	99	99	2	N	L	N	N	Y		N	11			N	N	N	N	N	N			N			N			Y
1	18	F	M	47	N		N	N			150	N	N	N	N	N	N	N	Y	OTH	lut-91	99	99	2	Y	H	Y	Y	N		Y	5			N	N	N	N	N	N			N			N			Y
1	13	F	M	81	Y		N	N			170	N	N	N	N	N	Y	N	Y	PACS	lut-91	99	99	2	N	N	N	N	N		N	14			N	N	N	N	N	N			N			N			Y
1	14	D	M	48	Y		Y	N			174	Y	Y	Y	N	N	N	Y	N	POCS	mar-91	99	99	7	Y	L	Y	Y	Y		N	11			N	N	N	N	N	N			N			N			Y
1	16	F	F	45	N		Y	Y			170	Y	Y	Y	Y	N	N	N	N	PACS	mar-91	99	99	5	N	N	N	Y	N		N	1			N	N	N	N	N	N			N			N			Y
1	5	D	F	83	N		N	N			130	Y	Y	Y	Y	Y	N	N	N	TACS	mar-91	99	99	6	N	H	N	N	N		N	14			N	N	N	N	N	N			N			N			N
1	12	F	F	86	Y		Y	N			190	N	N	N	N	N	N	N	Y	OTH	mar-91	99	99	7	Y	N	Y	Y	N		N	14			N	N	N	N	N	N			N			N			N
6	10	F	M	50	N		N	N			130	N	N	N	N	N	N	N	Y	OTH	mar-91	99	99	6	Y	L	Y	N	Y		N	6			N	N	N	N	N	N			N			N			Y
6	10	F	F	68	N		N	N			150	Y	Y	Y	Y	Y	C	N	N	TACS	mar-91	99	99	6	N	N	N	Y	N		N	11			N	N	N	N	N	N			N			N			u
1	8	D	F	64	Y		Y	Y			180	Y	Y	Y	N	Y	Y	N	N	TACS	mar-91	99	99	2	Y	H	Y	Y	N		Y	14			N	N	N	N	N	N			N			N			Y
1	29	F	M	63	N		Y	Y			150	Y	Y	Y	N	N	N	Y	N	POCS	mar-91	99	99	1	N	H	N	Y	N		Y	9			N	N	N	N	N	N			N			N			Y
1	21	D	M	66	N		Y	Y			140	Y	Y	Y	N	Y	Y	N	Y	TACS	kwi-91	99	99	3	Y	N	Y	Y	N		N	14			N	N	N	N	Y	N			N			N			Y
6	4	F	M	74	N		N	N			150	Y	Y	Y	N	N	Y	N	N	PACS	kwi-91	99	99	3	Y	N	Y	N	N		N	10			N	N	N	N	N	N			N			N			U
1	14	F	F	56	N		Y	Y			160	Y	Y	Y	N	Y	Y	N	N	TACS	kwi-91	99	99	4	Y	L	Y	Y	Y		N	7			N	N	N	N	Y	N			N			N			Y
1	13	F	M	87	Y		N	N			110	Y	Y	Y	N	Y	Y	N	N	TACS	kwi-91	99	99	1	N	L	N	N	N		N	14			N	Y	N	N	N	N			N			N			Y
6	22	D	M	84	N		N	N			180	Y	Y	Y	N	Y	Y	N	N	TACS	kwi-91	99	99	6	N	L	N	Y	Y		N	14			N	N	N	N	N	N			N			N			U
6	2	F	M	43	Y		Y	N			140	N	N	N	N	N	N	N	Y	OTH	kwi-91	99	99	7	N	N	N	N	N		N	14			N	N	N	N	N	N			N			N			Y
1	17	F	M	57	N		N	N			190	Y	Y	Y	N	N	N	N	N	LACS	kwi-91	99	99	2	Y	N	Y	Y	N		N	4			N	N	N	N	Y	N			N			N
4	35	F	M	47	Y		N	N			118	Y	Y	Y	N	N	N	N	N	LACS	kwi-91	99	99	2	N	H	N	Y	N		Y	1			N	N	N	N	N	N			N			N			Y
1	45	F	M	71	N		N	N			120	N	N	N	Y	Y	C	N	N	PACS	kwi-91	99	99	2	Y	L	Y	Y	Y		N	14			N	N	N	N	N	N			N			N			Y
4	18	F	M	70	N		N	N			160	N	N	N	Y	N	Y	N	N	PACS	kwi-91	99	99	6	N	N	N	Y	N		N	7			N	N	N	N	N	N			N			N			Y
8	19	F	M	64	N		Y	Y			170	N	N	N	Y	N	N	N	Y	PACS	kwi-91	99	99	7	Y	H	Y	Y	N		Y	14			N	Y	N	N	N	N			N			N			Y
1	3	F	M	79	N		Y	N			180	N	N	N	N	N	N	N	Y	OTH	kwi-91	99	99	3	N	N	N	N	N		N	4			N	N	N	N	N	N			N			N			Y
6	4	D	F	83	N		N	N			120	Y	Y	Y	N	N	Y	N	N	PACS	kwi-91	99	99	5	Y	N	Y	Y	N		N	14			N	N	N	N	N	N			N			N			U
1	11	F	F	81	Y		Y	Y			210	Y	Y	Y	N	N	Y	N	N	PACS	kwi-91	99	99	2	Y	H	N	N	N		N	14			N	N	N	N	N	N			Y	10	LARGE BLEED INTO LEG	N			Y
6	20	F	M	83	N		N	N			160	Y	Y	Y	N	Y	Y	N	N	TACS	kwi-91	99	99	3	Y	N	N	N	N		N	14			N	N	N	N	N	N			N			N			U
6	18	F	M	68	N		N	N			170	N	N	N	N	N	N	Y	Y	POCS	maj-91	99	99	4	N	L	N	N	Y		N	10			N	N	N	N	N	N			N			N			U
1	6	D	F	65	Y		Y	Y			170	Y	Y	Y	Y	Y	N	N	N	TACS	maj-91	99	99	6	N	N	N	Y	N		N	14			N	N	N	N	N	N			N			N			Y
3	16	F	F	78	Y		Y	Y			170	Y	Y	Y	Y	Y	Y	N	Y	TACS	maj-91	99	99	2	N	N	N	Y	N		N	14			N	N	Y	N	N	N			N			N			Y
1	11	D	M	85	N		Y	Y			150	Y	Y	Y	Y	C	N	N	N	TACS	maj-91	99	99	3	N	N	N	Y	N		N	14			N	N	N	N	N	N			N			N			Y
8	24	F	M	75	N		Y	Y			140	N	N	N	Y	N	N	N	Y	PACS	maj-91	99	99	2	Y	L	Y	Y	Y		N	4			N	N	N	N	N	N			N			N			Y
6	18	F	M	78	N		N	N			130	Y	Y	Y	Y	Y	Y	N	N	TACS	maj-91	99	99	4	Y	H	Y	N	N		Y	14			N	N	N	N	N	N			N			N			N
1	9	F	F	53	N		Y	Y			160	N	N	N	N	Y	Y	N	N	PACS	maj-91	99	99	5	Y	N	Y	Y	N		N	7			N	N	N	N	N	N			N			N			Y
3	23	F	F	81	N		Y	Y			140	Y	Y	Y	N	Y	N	N	N	PACS	maj-91	99	99	5	Y	L	Y	Y	Y		N	14			N	N	N	N	Y	N			N			N			Y
8	9	F	M	59	N		Y	Y			170	Y	Y	Y	N	N	N	Y	N	POCS	maj-91	99	99	1	N	N	N	N	N		N	1			N	N	N	N	N	N			N			N			Y
10	24	F	M	64	Y		Y	Y			210	Y	Y	Y	Y	N	N	N	N	PACS	maj-91	99	99	4	N	H	N	Y	N		Y	14			N	N	N	N	Y	N			N			N			Y
1	9	F	F	86	N		N	N			190	Y	Y	Y	N	Y	Y	N	N	TACS	maj-91	99	99	6	Y	N	N	N	N		N	14			N	N	N	N	N	N			N			Y	1	?HTI	Y
1	3	F	F	67	N		Y	Y			160	N	N	N	N	Y	Y	N	N	PACS	maj-91	99	99	6	N	N	N	N	N		N	14			N	N	N	N	N	N			N			N			Y
10	24	F	M	63	Y		Y	N			200	Y	Y	Y	N	N	N	N	N	LACS	maj-91	99	99	2	Y	N	Y	Y	N		N	14			N	N	Y	N	Y	N			N			N			Y
4	35	F	M	67	N		N	N			180	Y	Y	Y	Y	N	C	N	N	PACS	maj-91	99	99	3	Y	L	Y	Y	Y		N	14			N	N	N	N	N	N			N			N			Y
1	26	D	M	64	N		Y	Y			150	Y	Y	Y	Y	Y	N	N	N	TACS	cze-91	99	99	7	N	H	N	N	N		Y	8			N	N	N	N	Y	N			N			N			Y
3	47	F	F	79	N		Y	Y			150	Y	Y	Y	N	N	N	N	N	LACS	cze-91	99	99	2	N	H	N	Y	N		Y	8			N	N	N	N	Y	N			N			Y	9	MINOR BLEED / HAEMORRHOIDS	Y
1	25	D	F	80	N		Y	Y			160	N	N	N	N	N	N	Y	N	POCS	cze-91	99	99	2	N	L	N	Y	Y		N	14			N	N	N	N	N	N			N			N			Y
6	6	F	F	62	Y		N	N			130	Y	Y	Y	N	Y	Y	C	N	TACS	cze-91	99	99	3	Y	N	Y	Y	N		N	14			N	N	N	N	N	N			N			N			Y
6	6	F	F	68	N		N	N			130	Y	Y	Y	Y	Y	Y	N	N	TACS	cze-91	99	99	4	N	L	N	Y	Y		N	14			N	N	N	N	N	N			N			N			Y
1	29	F	M	71	N		Y	Y			150	N	N	N	Y	N	N	N	N	PACS	cze-91	99	99	4	Y	N	Y	Y	N		N	10			N	N	N	N	N	N			N			N			Y
6	15	D	F	78	N		N	N			170	Y	Y	Y	N	Y	Y	N	Y	TACS	cze-91	99	99	5	Y	H	Y	N	N		Y	1			N	N	N	N	N	N			N			N			U
3	12	F	M	84	N		Y	N			200	N	N	N	Y	N	N	N	N	PACS	cze-91	99	99	6	N	N	N	Y	N		N	4			N	N	N	N	Y	N			N			N			Y
8	24	F	M	64	N		Y	Y			150	N	N	N	N	N	N	N	N	PACS	cze-91	99	99	6	Y	H	Y	Y	N		Y	5			N	N	N	N	N	N			N			N			Y
8	29	D	M	64	N		Y	Y			180	Y	Y	Y	N	N	Y	N	N	PACS	cze-91	99	99	7	N	N	N	N	N		N	14			N	N	N	N	N	N			N			N			Y
1	28	D	F	84	N		Y	Y			190	Y	Y	Y	Y	Y	N	N	N	TACS	cze-91	99	99	3	Y	L	Y	Y	Y		N	14			N	N	N	N	N	N			N			N			Y
3	12	F	M	80	N		Y	Y			140	N	N	N	N	N	Y	N	Y	PACS	cze-91	99	99	3	Y	N	Y	Y	N		N	0			N	N	Y	N	N	N			N			N			Y
3	47	F	F	88	N		Y	Y			120	Y	Y	Y	N	Y	N	N	Y	PACS	cze-91	99	99	4	N	H	N	N	N		Y	14			N	N	N	N	N	N			N			N			Y
6	22	F	F	65	N		N	N			160	Y	Y	Y	Y	C	C	C	C	TACS	cze-91	99	99	7	N	N	N	N	N		N	14			N	N	N	N	N	N			N			N			Y
5	40	F	M	59	Y		Y	N			160	N	N	N	N	N	N	Y	N	POCS	cze-91	99	99	3	Y	L	Y	Y	Y		N	14			N	N	N	N	N	N			N			N			Y
6	30	F	M	65	N		Y	N			140	N	N	N	N	N	N	Y	N	POCS	cze-91	99	99	3	N	N	N	Y	N		N	5			N	N	N	N	N	N			N			N			Y
1	16	F	M	57	N		Y	N			160	Y	Y	Y	N	N	N	Y	N	POCS	cze-91	99	99	7	Y	H	Y	Y	N		Y	14			N	N	N	N	Y	N			N			N			Y
10	24	F	F	60	N		Y	N			140	Y	Y	Y	N	N	N	N	N	LACS	cze-91	99	99	7	Y	N	y	Y	N		N	11			N	N	Y	N	Y	N			N			N			Y
3	32	F	M	63	N		Y	N			130	Y	Y	Y	Y	N	N	N	N	PACS	cze-91	99	99	1	N	L	N	N	Y		N	8			N	N	N	N	Y	N			N			N			Y
6	18	F	F	77	N		N	N			145	Y	Y	Y	Y	N	N	N	N	PACS	cze-91	99	99	3	N	N	N	N	N		N	9			N	N	N	N	N	N			N			N			Y
1	9	F	M	66	Y		N	N			160	Y	Y	Y	N	N	N	N	N	LACS	cze-91	99	99	6	Y	N	Y	Y	N		N	13			N	N	N	N	N	N			N			N			Y
4	26	F	F	65	N		Y	Y			130	Y	Y	Y	Y	C	C	N	N	TACS	cze-91	99	99	1	Y	N	Y	Y	N		N	14			N	N	N	N	N	N			N			N			Y
1	8	F	F	54	N		N	N			190	Y	Y	Y	N	N	N	N	N	LACS	lip-91	99	99	5	N	H	N	Y	N		Y	14			N	N	N	N	N	N			N			N			Y
4	6	F	M	63	Y		N	N			180	Y	Y	Y	N	Y	N	N	N	PACS	lip-91	99	99	5	N	L	N	N	N		N	14			N	N	N	N	N	N			N			N			N
3	36	F	M	79	Y		Y	Y			150	Y	Y	Y	N	N	N	N	N	LACS	lip-91	99	99	5	Y	L	Y	Y	Y		N	14			N	N	N	N	Y	N			N			N			Y
10	12	F	M	64	N		Y	Y			140	Y	Y	Y	Y	N	N	N	N	PACS	lip-91	99	99	4	Y	N	Y	Y	N		N	14			N	N	Y	N	N	N			N			N			Y
6	34	F	M	75	Y		N	N			170	Y	Y	Y	Y	Y	C	C	C	TACS	lip-91	99	99	4	N	H	N	N	N		N	14			N	N	N	N	N	N			N			Y	1	VOMITED BLOOD	u
6	25	F	M	81	N		N	N			130	Y	Y	Y	Y	Y	C	C	C	TACS	lip-91	99	99	4	Y	L	N	Y	N		N	13			N	N	N	N	N	N			N			N			u
6	12	F	M	72	N		N	N			170	Y	Y	Y	Y	Y	Y	N	N	TACS	lip-91	99	99	6	N	N	N	N	N		N	14			N	N	N	N	N	N			N			N			U
6	24	F	M	78	N		N	N			130	N	N	N	N	N	N	Y	N	POCS	lip-91	99	99	6	Y	N	Y	Y	N		N	5			N	N	N	N	N	N			N			N			U
10	30	F	M	70	Y		Y	N			140	Y	Y	Y	N	N	N	N	N	LACS	lip-91	99	99	2	N	L	N	Y	Y		N	10			N	N	Y	N	N	N			N			N			Y
4	25	F	F	77	N		N	N			170	Y	Y	Y	N	N	C	N	N	PACS	lip-91	99	99	4	N	N	N	Y	N		N	14			N	N	N	N	N	N			N			N			Y
1	3	F	F	84	N		Y	N			145	Y	Y	Y	N	C	Y	N	N	TACS	lip-91	99	99	1	Y	H	Y	N	N		Y	14			N	N	N	N	N	N			Y	14	R LEG HAEM. TRANSFUSED	N			Y
4	16	F	M	65	N		N	N			155	Y	Y	Y	Y	C	C	N	N	TACS	lip-91	99	99	3	Y	N	Y	Y	N		N	14			N	N	N	N	N	N			N			N			Y
2	9	F	M	76	N		Y	N			160	N	N	N	Y	N	N	N	Y	PACS	lip-91	99	99	5	N	N	N	Y	N		N	14			N	N	Y	N	N	N			N			N			Y
2	22	D	F	82	N		Y	N			180	Y	Y	Y	Y	Y	C	N	N	TACS	lip-91	99	99	7	Y	N	Y	Y	N		N	14			N	N	Y	N	Y	N			N			Y		DVT	Y
1	3	F	M	68	N		N	N			120	Y	Y	Y	N	N	Y	N	N	PACS	sie-91	99	99	5	N	L	N	Y	Y		N	4			N	N	N	N	N	N			N			N			Y
3	42	F	M	62	N		Y	Y			180	N	Y	N	N	N	N	N	N	PACS	sie-91	99	99	5	Y	H	Y	Y	N		Y	14			N	N	N	N	N	N			N			N			Y
10	24	F	M	83	N		Y	Y			140	Y	Y	N	N	N	N	N	N	LACS	sie-91	99	99	5	N	N	N	Y	N		N	14			N	N	Y	N	N	N			N			N			Y
5	32	D	M	66	N		Y	Y			180	Y	Y	Y	N	N	Y	N	N	PACS	sie-91	99	99	5	N	N	N	Y	N		N	14			N	N	N	N	N	N			N			N			Y
1	10	F	M	70	N		Y	N			145	N	N	N	Y	N	N	N	N	PACS	sie-91	99	99	5	Y	L	Y	Y	Y		N	14			N	N	N	N	N	N			N			N			Y
6	22	F	M	66	N		N	N			140	Y	Y	Y	N	Y	Y	N	N	TACS	sie-91	99	99	6	N	H	N	Y	N		Y	7			N	N	N	N	N	N			N			N			N
2	25	F	M	73	Y		Y	Y			150	N	Y	N	N	N	N	Y	N	POCS	sie-91	99	99	7	Y	L	Y	Y	Y		N	11			N	N	N	N	Y	N			N			N			Y
6	12	F	F	80	N		N	N			220	Y	Y	Y	Y	N	N	N	N	PACS	sie-91	99	99	2	Y	N	N	N	N		N	14			N	N	N	N	N	N			N			N			N
1	24	F	M	51	N		N	N			190	N	N	N	N	N	N	Y	N	POCS	sie-91	99	99	2	N	N	N	Y	N		N	4			Y	N	N	N	N	N			N			N			Y
5	36	F	M	68	Y		Y	N			180	Y	Y	Y	N	N	N	N	N	LACS	sie-91	99	99	3	Y	N	Y	Y	N		N	10			N	N	N	N	N	N			N			N			Y
8	35	F	M	66	N		Y	Y			130	N	N	N	N	Y	N	N	N	POCS	sie-91	99	99	4	N	H	N	N	N		Y	2			N	N	N	N	N	N			N			N			Y
6	4	F	M	78	Y		N	N			150	Y	Y	N	N	N	N	N	N	LACS	sie-91	99	99	6	Y	L	Y	Y	Y		N	14	N	N	N	N	N	N	N	N			N			N			Y
4	8	F	M	75	N		N	N			150	N	Y	Y	N	N	N	Y	Y	POCS	sie-91	99	99	6	N	N	N	Y	N		N	7			N	N	N	N	N	N			N			N			Y
8	43	F	F	77	N		Y	Y			160	Y	Y	Y	N	C	Y	C	N	TACS	sie-91	99	99	7	Y	N	Y	Y	N		N	14			N	N	N	N	N	N			N			N			Y
1	5	F	F	55	N		Y	N			140	Y	Y	Y	Y	N	N	N	N	PACS	sie-91	99	99	2	N	N	N	N	N		N	4			N	N	N	N	N	N			N			N			Y
4	5	F	M	79	N		N	N			180	N	Y	Y	N	N	N	N	N	LACS	sie-91	99	99	2	Y	H	Y	Y	N		Y	4			N	N	N	N	N	N			N			N			Y
15	20	F	M	57	N		Y	Y			240	Y	Y	N	N	N	N	N	N	LACS	sie-91	99	99	3	Y	L	Y	Y	Y		N	14			N	N	N	N	N	N			N			N			Y
1	16	F	F	68	N		Y	N			170	N	N	N	N	N	N	Y	N	POCS	sie-91	99	99	4	N	N	N	Y	N		N	7			Y	N	N	N	N	N			N			N			Y
5	36	F	M	47	Y		Y	Y			160	Y	Y	Y	N	Y	N	N	N	PACS	sie-91	99	99	4	Y	H	Y	Y	N		Y	14			N	N	N	N	N	N			N			N			Y
1	20	F	F	52	N		Y	Y			145	N	N	N	Y	N	N	N	N	PACS	sie-91	99	99	4	N	H	N	Y	N		Y	2			N	N	N	N	N	N			N			N			Y
8	30	F	M	73	N		Y	Y			160	N	N	N	Y	N	N	N	N	PACS	sie-91	99	99	5	N	N	N	N	N		N	1			Y	N	N	N	N	N			N			N			Y
5	38	F	M	48	N		Y	Y			150	Y	Y	Y	Y	Y	N	N	N	TACS	sie-91	99	99	5	N	L	N	Y	N		N	14			N	N	Y	N	N	N			N			N			Y
1	36	F	M	82	Y		N	N			155	Y	N	N	N	N	N	N	Y	PACS	sie-91	99	99	3	Y	N	Y	Y	N		N	14			N	N	N	N	N	N			N			N			Y
5	12	F	F	62	N		Y	Y			160	Y	Y	N	N	N	N	N	N	LACS	sie-91	99	99	4	Y	N	Y	Y	N		N	7			N	N	N	N	N	N			N			N			Y
1	14	F	M	82	Y		N	N			200	Y	Y	Y	N	N	N	N	N	LACS	sie-91	99	99	6	N	L	N	Y	Y		N	14			N	N	N	N	N	N			N			N			Y
15	8	D	F	90	Y		Y	N			150	Y	Y	Y	Y	C	C	C	N	TACS	sie-91	99	99	1	N	H	N	N	N		N	1			N	N	N	N	N	N			N			Y	1	HAEMATURIA	Y
1	10	F	F	61	N		Y	Y			170	Y	Y	N	Y	N	N	N	N	PACS	sie-91	99	99	3	Y	N	Y	Y	N		N	14			N	N	N	N	N	N			N			N			Y
6	22	F	F	51	N		Y	Y			170	N	Y	Y	Y	N	N	N	N	PACS	sie-91	99	99	3	N	H	N	Y	N		Y	14			N	N	N	N	N	N			N			N			Y
16	24	F	M	51	Y		Y	N			180	Y	Y	Y	N	N	N	N	N	LACS	sie-91	99	99	6	Y	N	Y	Y	N		N	14			N	N	N	N	Y	N			N			N			Y
16	12	D	M	79	Y		Y	Y			170	Y	Y	Y	N	Y	Y	N	N	TACS	sie-91	99	99	6	N	N	N	Y	N		N	14			N	N	Y	N	N	N			N			N			Y
3	12	D	F	75	N		Y	Y			130	Y	Y	Y	Y	C	Y	N	N	TACS	sie-91	99	99	6	Y	L	Y	N	Y		N	14			N	N	N	N	Y	N			N			N			Y
2	36	F	M	59	Y		Y	N			145	Y	Y	Y	N	N	N	N	N	LACS	wrz-91	99	99	2	N	L	N	Y	Y		N	14			N	N	Y	N	N	N			N			N			Y
5	45	F	F	56	N		N	N			160	Y	Y	Y	Y	N	N	N	N	PACS	wrz-91	99	99	3	N	N	N	N	N		N	3			N	N	N	N	N	N			N			N			N
8	16	F	M	81	N		Y	Y			180	N	N	N	N	N	N	Y	N	POCS	wrz-91	99	99	3	N	H	N	Y	N		Y	14			Y	N	N	N	N	N			N			N			Y
16	28	F	M	60	N		Y	N			150	N	N	N	Y	N	N	N	N	PACS	wrz-91	99	99	4	Y	L	Y	Y	Y		N	14			N	N	N	N	N	N			N			N			Y
11	4	D	M	61	Y		N	N			140	Y	Y	Y	C	N	N	C	N	PACS	wrz-91	99	99	5	Y	N	Y	Y	N		N	14			N	N	N	N	N	N			N			N			Y
2	21	D	M	83	N		N	N			140	Y	Y	N	Y	C	C	N	N	TACS	wrz-91	99	99	5	N	N	N	N	N		N	14			N	N	Y	N	Y	N			N			N			N
8	30	D	M	71	N		Y	Y			150	Y	Y	Y	N	N	N	N	N	PACS	wrz-91	99	99	6	Y	L	Y	N	Y		N	14			N	N	N	N	N	N			N			N			Y
1	8	F	M	63	N		Y	N			180	N	N	N	N	N	N	Y	N	POCS	wrz-91	99	99	6	N	N	N	Y	N		N	3			N	N	N	N	N	N			N			N			Y
16	23	F	F	73	N		Y	N			140	Y	Y	Y	Y	N	N	N	N	PACS	wrz-91	99	99	6	N	H	N	Y	N		N	14			N	N	N	N	N	N			N			Y		PTT PROLONGATION	Y
11	24	F	M	83	N		N	N			200	Y	Y	Y	N	C	N	N	N	PACS	wrz-91	99	99	7	N	N	N	N	N		N	14			N	N	N	N	N	N			N			N			Y
2	18	F	M	70	Y		Y	Y			180	Y	Y	Y	Y	Y	N	N	N	TACS	wrz-91	99	99	7	Y	H	Y	Y	N		Y	14			N	N	Y	N	N	N			N			N			Y
4	32	F	F	32	N		N	N			130	Y	Y	N	N	N	N	N	N	LACS	wrz-91	99	99	2	Y	N	Y	Y	N		N	4			N	N	N	N	N	N			N			N			Y
6	14	F	M	73	N		N	N			120	Y	Y	Y	Y	N	N	N	N	PACS	wrz-91	99	99	3	Y	L	Y	N	N		N	14			N	Y	N	N	N	N			N			N			Y
2	27	D	M	80	N		Y	Y			170	Y	Y	Y	Y	Y	N	N	N	TACS	wrz-91	99	99	4	N	N	N	Y	N		N	14			N	N	Y	N	N	N			N			N			Y
4	6	F	M	66	N		N	N			165	Y	Y	N	Y	N	N	N	N	PACS	wrz-91	99	99	2	N	L	N	N	Y		N	11			N	N	N	N	N	N			N			N			Y
1	14	F	F	68	Y		N	N			200	Y	N	N	N	Y	N	N	Y	PACS	wrz-91	99	99	3	Y	N	Y	Y	N		N	14			N	N	N	N	N	N			N			N			Y
8	45	D	M	81	N		Y	Y			150	Y	Y	Y	C	C	C	N	N	PACS	wrz-91	99	99	4	N	N	N	N	N		N	14			Y	N	N	N	N	N			N			N			Y
14	24	F	F	59	N		Y	Y			150	Y	Y	N	N	N	N	N	N	LACS	wrz-91	99	99	4	Y	N	Y	Y	N		N	14			Y	N	Y	N	N	N			N			N			Y
4	5	F	F	79	N		N	N			180	Y	Y	Y	Y	Y	Y	N	N	TACS	wrz-91	99	99	6	N	L	N	N	Y		N	14			N	N	N	N	N	N			N			N			Y
2	38	D	M	87	N		Y	Y			170	Y	Y	Y	Y	C	C	C	C	TACS	wrz-91	99	99	7	Y	H	Y	N	N		Y	7			N	N	Y	N	N	N			N			N			Y
3	21	F	F	65	N		Y	N			210	Y	Y	Y	Y	N	N	N	N	PACS	wrz-91	99	99	7	N	H	N	Y	N		Y	14			N	N	N	N	N	N			N			N			Y
2	6	F	F	83	N		Y	N			170	Y	N	N	Y	N	N	N	N	PACS	wrz-91	99	99	7	Y	N	Y	Y	N		N	14			N	N	N	N	N	N			N			N			Y
6	19	F	M	80	N		N	N			170	N	Y	Y	N	N	N	N	N	LACS	wrz-91	99	99	2	N	H	N	Y	N		Y	14			N	N	N	N	N	N			N			N			Y
11	24	F	F	69	N		N	N			210	Y	Y	Y	N	C	Y	N	N	TACS	wrz-91	99	99	2	Y	N	Y	N	N		N	14			N	N	N	Y	N	N			N			N			Y
11	10	F	M	71	N		N	N			169	Y	Y	Y	N	C	Y	N	N	TACS	wrz-91	99	99	2	N	N	N	N	N		N	14			N	N	N	N	N	N			N			N			Y
11	30	F	M	79	N		N	N			180	Y	Y	Y	N	N	N	N	N	LACS	wrz-91	99	99	3	Y	H	Y	Y	N		Y	14			N	N	N	N	N	N			N			N			Y
16	7	F	F	80	N		Y	Y			140	Y	Y	Y	Y	C	N	N	N	TACS	wrz-91	99	99	5	Y	N	Y	N	N		N	14			N	N	Y	N	N	N			N			N			Y
13	24	F	M	74	N		Y	N			150	Y	Y	Y	Y	Y	C	C	N	TACS	wrz-91	99	99	6	N	N	N	N	N		N	14			N	N	N	Y	N	N			N			N			Y
1	9	F	F	78	N		Y	N			180	N	N	N	Y	C	N	N	N	PACS	wrz-91	99	99	6	N	L	N	Y	Y		N	4			N	N	N	N	Y	N			N			N			Y
1	24	F	M	66	N		N	N			190	Y	Y	Y	N	N	N	N	N	LACS	wrz-91	99	99	1	Y	H	Y	Y	N		Y	5			N	N	N	N	N	N			N			N			Y
5	46	F	M	52	N		Y	Y			140	N	N	N	N	N	N	Y	N	POCS	wrz-91	99	99	2	N	N	N	Y	N		N	3			N	N	N	N	N	N			N			N			Y
11	8	D	F	87	N		N	N			200	Y	Y	Y	N	Y	Y	N	N	TACS	pa�-91	99	99	3	Y	L	Y	N	Y		N	5			N	N	N	N	N	N			N			N			Y
10	24	F	M	80	Y		Y	Y			140	N	Y	N	Y	N	N	N	N	PACS	pa�-91	99	99	4	Y	L	Y	Y	Y		N	6			N	N	N	N	Y	N			N			N			Y
3	3	F	F	83	N		Y	N			190	N	Y	Y	Y	N	N	N	N	PACS	pa�-91	99	99	4	N	N	N	Y	N		N	14			N	N	Y	N	Y	N			N			N			Y
2	28	D	M	81	N		Y	Y			140	Y	Y	Y	N	C	C	N	N	PACS	pa�-91	99	99	5	N	H	N	N	N		Y	11			N	N	Y	N	N	N			N			N			Y
2	24	F	F	83	N		Y	Y			170	N	Y	Y	Y	N	N	N	N	PACS	pa�-91	99	99	5	Y	N	Y	N	N		N	14			N	N	Y	N	N	N			N			N			Y
2	14	D	M	60	Y		Y	N			170	Y	Y	Y	Y	N	N	N	N	PACS	pa�-91	99	99	5	Y	H	Y	N	N		Y	14			N	N	Y	N	N	N			N			N			Y
4	12	F	M	51	Y		N	N			160	N	Y	Y	N	N	N	N	N	LACS	pa�-91	99	99	6	N	L	N	Y	Y		N	4			N	N	N	N	N	N			N			N			Y
11	24	F	F	72	Y		Y	Y			170	N	Y	Y	C	C	N	N	N	PACS	pa�-91	99	99	6	N	N	N	N	N		N	7			N	N	N	N	N	N			N			N			Y
2	5	F	F	79	N		N	N			150	Y	Y	Y	Y	C	C	N	N	TACS	pa�-91	99	99	7	Y	N	N	N	N		N	14			N	N	Y	N	N	N			N			N			Y
4	13	D	F	68	N		N	N			160	Y	Y	Y	Y	C	Y	N	N	TACS	pa�-91	99	99	7	Y	N	Y	N	N		N	14			N	Y	N	N	N	N			N			N			Y
2	30	F	M	78	N		Y	N			150	Y	Y	Y	N	Y	Y	N	N	TACS	pa�-91	99	99	3	N	H	N	Y	N		Y	14			N	N	N	N	N	N			N			N			Y
2	14	F	M	85	Y		Y	N			150	N	Y	N	Y	Y	N	N	N	PACS	pa�-91	99	99	4	Y	N	Y	Y	N		N	3			N	N	Y	N	N	N			N			N			Y
11	12	F	F	85	N		N	N			210	N	Y	Y	Y	C	N	N	N	TACS	pa�-91	99	99	4	Y	H	Y	N	N		N	14			N	N	N	N	N	N			N			Y	8	HAEMATURIA. NO TRANSFUSION	Y
17	20	F	F	66	N		Y	N			155	Y	Y	Y	N	N	N	N	N	LACS	pa�-91	99	99	5	N	N	N	N	N		N	5			N	N	N	N	N	N			N			N			Y
17	6	F	F	87	Y		Y	Y			150	Y	Y	Y	Y	Y	Y	N	N	TACS	pa�-91	99	99	6	Y	L	Y	Y	U		N	14			N	N	N	N	Y	N			N			N			Y
6	12	F	F	69	Y		Y	Y			200	N	N	N	N	Y	N	N	N	POCS	pa�-91	99	99	6	Y	H	Y	Y	Y		N	8			N	N	N	N	N	N			N			N			Y
4	27	F	M	71	N		N	N			170	Y	N	N	N	Y	N	Y	N	POCS	pa�-91	99	99	1	N	N	N	Y	N		N	9			N	N	N	N	N	N			N			N			Y
3	15	D	F	78	N		Y	Y			140	Y	Y	Y	Y	Y	N	N	N	TACS	pa�-91	99	99	3	Y	N	Y	Y	N		N	14			N	N	N	N	N	N			N			N			Y
10	12	F	M	49	Y		Y	Y			140	Y	Y	N	Y	N	N	N	N	PACS	pa�-91	99	99	3	N	H	N	Y	N		Y	7			N	N	Y	N	N	N			N			N			Y
16	10	F	F	47	Y		Y	N			130	Y	Y	Y	Y	C	N	N	N	TACS	pa�-91	99	99	3	Y	L	Y	Y	Y		N	14			N	N	Y	N	N	N			N			N
17	40	D	F	85	N		Y	Y			160	Y	Y	Y	N	Y	Y	N	N	TACS	pa�-91	99	99	4	N	N	N	N	N		N	9			N	N	N	N	N	N			N			N			Y
3	7	F	F	78	N		Y	Y			118	Y	Y	Y	N	N	C	N	N	PACS	pa�-91	99	99	5	Y	N	Y	Y	N		N	14	N	N	N	N	Y	N	N	N		N	N			N			N
8	40	F	M	64	N		Y	Y			180	Y	Y	Y	Y	C	N	Y	N	POCS	pa�-91	99	99	5	N	N	N	N	N		N	14			N	N	N	N	N	N			N			N			Y
17	30	F	M	60	Y		N	N			110	Y	Y	Y	N	N	N	N	N	LACS	pa�-91	99	99	5	Y	H	Y	N	N		N	14	N	N	N	N	N	N	N	N			Y	1		N			Y
8	40	F	F	82	N		Y	Y			158	N	N	Y	N	N	N	N	N	PACS	pa�-91	99	99	5	N	L	N	N	Y		N	14	N	N	N	N	N	N	N	N		N	N			N			Y
11	6	F	M	87	Y		N	N			150	Y	Y	N	Y	N	Y	N	N	PACS	pa�-91	99	99	6	N	N	N	N	N		N	14			N	N	N	N	N	N			N			N			Y
17	24	F	M	74	N		Y	Y			110	Y	N	N	Y	N	N	N	N	PACS	pa�-91	99	99	6	Y	N	Y	Y	N		N	11			N	N	N	N	N	N			N			N			Y
5	45	F	F	39	N		Y	N			170	Y	Y	Y	Y	N	N	N	Y	PACS	pa�-91	99	99	2	N	L	N	N	Y		N	14			N	N	N	N	N	N			N			N			Y
17	36	F	M	72	N		N	N			130	Y	Y	Y	N	N	N	N	N	LACS	pa�-91	99	99	2	Y	H	Y	Y	N		Y	14			N	N	N	N	N	N			N			N			Y
4	9	F	F	70	Y		N	N			150	Y	Y	Y	Y	N	Y	N	N	PACS	pa�-91	99	99	3	Y	N	Y	N	N		N	14			N	N	N	N	N	N			N			N			Y
3	17	F	F	46	N		Y	Y			140	Y	Y	Y	N	N	N	N	N	LACS	pa�-91	99	99	4	N	N	N	Y	N		N	14			Y	N	N	N	N	N			N			N			Y
5	30	F	F	66	N		Y	Y			170	Y	Y	N	N	N	N	N	C	PACS	pa�-91	99	99	4	Y	H	Y	N	N		Y	14			N	N	N	N	N	N			N			N			Y
2	35	F	M	64	Y		Y	Y			130	Y	Y	Y	N	N	N	N	N	LACS	pa�-91	99	99	5	N	N	N	N	N		N	14			N	N	Y	N	N	N			N			N			Y
2	13	F	M	83	N		Y	N			220	Y	Y	Y	N	Y	Y	N	N	TACS	pa�-91	99	99	5	N	L	N	Y	Y		N	14			N	N	Y	N	Y	N			N			N			Y
14	24	F	M	80	N		Y	Y			130	Y	Y	Y	Y	N	N	N	N	PACS	pa�-91	99	99	5	Y	N	Y	N	N		N	14			Y	N	Y	Y	Y	N			N			N			Y
1	36	U	M	84	N		Y	Y			180	N	N	N	N	N	N	Y	N	POCS	pa�-91	99	99	5	N	H	N	N	N		Y	5			N	N	N	N	N	N			N			N			Y
6	8	F	M	58	N		N	N			150	Y	N	N	Y	N	N	N	N	PACS	pa�-91	99	99	5	Y	N	Y	N	N		N	8			N	Y	N	N	N	N			N			N			Y
8	36	F	M	74	N		Y	N			150	Y	Y	Y	Y	N	Y	Y	N	POCS	pa�-91	99	99	6	Y	L	Y	Y	Y		N	12			N	N	N	N	N	N			N			N			Y
11	24	F	M	71	N		Y	Y			170	Y	Y	Y	Y	N	Y	N	N	PACS	pa�-91	99	99	6	N	H	N	Y	N		Y	14			N	N	N	N	N	N			N			N			Y
5	30	F	M	62	Y		Y	Y			160	Y	Y	Y	N	Y	N	N	N	PACS	pa�-91	99	99	6	N	N	N	N	N		N	10			N	N	N	N	N	N			N			N			Y
1	32	F	M	71	N		N	N			160	N	Y	Y	N	N	N	N	N	LACS	pa�-91	99	99	1	Y	N	Y	Y	N		N	2			N	N	N	N	N	N			N			N			Y
2	35	D	M	65	Y		Y	Y			140	Y	Y	Y	Y	C	C	N	N	TACS	pa�-91	99	99	1	Y	L	Y	Y	Y		N	14			N	N	Y	Y	N	N			N			N			Y
2	7	F	F	74	N		Y	N			170	Y	Y	Y	N	N	N	N	Y	PACS	pa�-91	99	99	2	N	L	N	Y	Y		N	14			N	N	N	N	N	N			N			N			Y
4	4	D	M	55	N		N	N			150	Y	Y	Y	N	Y	N	N	N	PACS	pa�-91	99	99	3	N	H	N	N	N		Y	14			N	N	N	N	N	N			N			N			Y
3	23	F	F	77	N		Y	N			160	N	N	N	Y	C	N	N	N	PACS	pa�-91	99	99	3	Y	N	Y	N	N		N	14			Y	N	N	N	N	N			N			N			Y
11	36	F	F	49	Y		Y	N			170	Y	Y	Y	N	N	N	N	N	LACS	pa�-91	99	99	3	Y	L	Y	Y	Y		N	14			N	N	N	N	N	N			N			N			Y
16	16	D	F	61	N		Y	N			170	Y	Y	Y	Y	C	C	C	N	TACS	pa�-91	99	99	5	N	N	N	Y	N		N	14			N	N	Y	N	Y	N			N			N			Y
17	24	F	F	81	N		N	N			130	N	Y	N	Y	N	N	N	N	PACS	pa�-91	99	99	5	N	N	N	Y	N		N	13			N	N	N	N	N	N			N			N			Y
2	7	F	M	45	N		Y	N			150	Y	Y	Y	N	N	N	N	N	LACS	lis-91	99	99	6	Y	N	Y	N	N		N	7			N	N	N	N	N	N			N			N			Y
1	42	D	M	72	N		Y	Y			170	Y	Y	Y	N	C	Y	N	N	TACS	lis-91	99	99	7	N	L	N	N	Y		N	10			N	N	N	N	N	N			N			N			Y
4	5	F	M	64	N		N	N			140	Y	Y	Y	N	N	N	N	N	LACS	lis-91	99	99	7	N	H	N	Y	N		Y	5			N	N	N	N	N	N			N			N			Y
11	4	F	F	70	Y		N	N			180	C	C	C	C	C	C	C	C	PACS	lis-91	99	99	2	N	N	N	N	N		N	6			N	N	N	N	N	N			N			N			N
10	18	F	M	64	N		Y	Y			180	Y	Y	Y	N	Y	Y	N	N	TACS	lis-91	99	99	3	Y	H	Y	Y	N		Y	14			N	N	Y	N	Y	N			N			N			Y
2	27	F	F	79	N		Y	N			150	N	N	N	N	N	N	N	Y	OTH	lis-91	99	99	3	N	N	N	Y	N		N	4			N	N	N	N	N	N			N			N			Y
16	8	F	M	68	N		Y	N			180	Y	Y	Y	Y	N	N	N	N	PACS	lis-91	99	99	4	Y	L	N	N	Y		N	9	N	N	N	N	Y	N	Y	N		N	N			N			N
4	10	F	M	66	N		N	N			160	Y	Y	Y	Y	Y	N	N	N	TACS	lis-91	99	99	5	Y	N	Y	Y	N		N	5			N	N	N	N	N	N			N			N			Y
3	8	D	F	81	N		Y	N			180	Y	Y	Y	Y	Y	C	C	N	TACS	lis-91	99	99	6	Y	N	Y	N	N		N	13			N	N	N	N	N	N			N			N			N
10	5	F	M	44	N		Y	Y			150	Y	Y	Y	N	N	N	N	N	LACS	lis-91	99	99	2	N	L	N	Y	Y		N	14			N	N	Y	N	N	N			N			N			Y
2	17	D	M	77	Y		Y	Y			200	N	Y	Y	Y	N	N	N	N	PACS	lis-91	99	99	4	Y	H	Y	N	N		Y	3			N	N	Y	N	N	N			N			N			Y
8	10	U	F	75	Y		Y	Y			186	C	Y	Y	Y	C	C	C	C	TACS	lis-91	99	99	4	Y	N	Y	N	N		N	2			N	N	N	N	N	N			N			N			Y
11	32	F	M	70	N		N	N			230	Y	Y	Y	N	N	N	N	N	LACS	lis-91	99	99	4	N	N	N	N	N		N	5			N	N	N	N	N	N			N			N			Y
11	38	D	M	66	N		Y	Y			200	Y	Y	Y	Y	Y	Y	N	N	TACS	lis-91	99	99	5	N	L	N	N	Y		N	12			N	N	N	N	N	N			N			Y	12	HAEMATEMESIS	Y
5	36	F	M	61	N		Y	Y			170	Y	Y	N	N	N	N	Y	N	POCS	lis-91	99	99	5	Y	H	Y	Y	N		Y	12			Y	N	N	N	N	N			N			N			N
3	12	D	F	80	N		Y	Y			150	Y	Y	Y	N	C	C	N	N	PACS	lis-91	99	99	6	N	N	N	N	N		N	3			N	N	Y	N	N	N			N			N			Y
5	20	D	M	61	N		Y	N			150	Y	Y	Y	N	N	N	Y	N	POCS	lis-91	99	99	6	Y	N	Y	Y	N		N	11			N	N	N	N	N	N			N			N			N
1	12	F	M	75	Y		N	N			200	N	N	N	N	N	N	Y	N	POCS	lis-91	99	99	6	N	H	N	N	N		Y	4			N	N	N	N	N	N			N			N			Y
11	8	F	M	55	N		N	N			240	N	Y	Y	N	N	N	Y	N	POCS	lis-91	99	99	7	Y	L	Y	Y	Y		N	3			N	N	N	N	Y	N			N			N			Y
2	34	D	M	84	N		Y	Y			110	Y	Y	Y	N	N	N	N	N	PACS	lis-91	99	99	7	N	N	N	N	N		N	14			N	N	Y	N	N	N			N			N			Y
4	36	F	M	77	N		N	N			150	N	Y	N	Y	Y	N	N	N	PACS	lis-91	99	99	7	Y	H	N	N	N		N	14			N	N	N	N	N	N			N			N			N
17	30	F	M	67	Y		Y	N			140	Y	Y	N	Y	N	N	N	N	PACS	lis-91	99	99	1	N	N	N	N	N		N	14			N	N	N	N	N	N			N			N			Y
17	36	F	M	65	N		Y	N			170	Y	Y	Y	N	N	N	N	N	LACS	lis-91	99	99	1	Y	N	Y	Y	N		N	14			N	N	N	N	N	N			N			N			Y
8	24	D	F	78	N		Y	Y			145	Y	Y	Y	Y	C	C	C	C	TACS	lis-91	99	99	1	Y	H	Y	N	N		Y	14			N	N	N	N	N	N			N			N			Y
2	26	F	M	78	N		N	N			150	Y	Y	Y	N	N	Y	N	N	PACS	lis-91	99	99	2	N	L	N	N	Y		N	14			N	N	N	N	Y	N			N			N			Y
2	27	F	M	52	N		Y	N			150	N	Y	N	N	N	N	N	N	PACS	lis-91	99	99	2	Y	N	Y	Y	N		N	8			N	N	N	N	N	N			N			N			Y
8	40	D	F	79	N		Y	Y			130	Y	Y	Y	Y	C	C	C	Y	TACS	lis-91	99	99	3	N	N	N	N	N		N	12			N	N	N	N	N	N			N			N			Y
17	48	F	F	82	Y		Y	Y			150	Y	Y	Y	N	N	Y	N	N	PACS	lis-91	99	99	4	N	L	N	Y	N		Y	14	N	N	N	N	N	N	N	N			N			N			Y
1	15	F	M	81	Y		Y	Y			118	N	N	N	N	Y	N	Y	N	POCS	lis-91	99	99	4	Y	N	Y	Y	N		N	9	Y	Y	N	N	N	N	N	N		N	N			N			Y
1	11	F	F	71	N		N	N			230	Y	Y	Y	N	N	N	N	N	LACS	lis-91	99	99	4	Y	L	Y	Y	Y		N	14			N	N	N	N	N	N			N			N			Y
4	26	F	M	39	N		N	N			175	N	Y	Y	N	N	N	Y	N	POCS	lis-91	99	99	6	N	N	N	Y	N		N	4			N	N	N	N	N	N			N			N			Y
17	47	F	M	69	N		N	N			140	N	Y	Y	N	N	N	N	N	LACS	lis-91	99	99	6	N	H	N	Y	N		Y	14			N	N	N	N	N	N			N			N			Y
1	13	F	F	65	N		Y	N			170	Y	Y	Y	N	N	Y	Y	N	POCS	lis-91	99	99	7	Y	N	Y	Y	N		N	14	N	N	N	N	N	N	N	N		N	N			N			Y
15	3	F	M	71	N		N	N			170	Y	Y	Y	N	C	C	N	N	PACS	lis-91	99	99	1	N	N	N	Y	N		N	11			Y	N	N	N	Y	N			N			N			Y
1	5	F	M	47	Y		Y	Y			190	Y	Y	Y	N	N	N	N	N	LACS	lis-91	99	99	2	N	H	N	Y	N		Y	14			N	N	N	N	N	N			N			N			Y
1	4	F	M	75	N		N	N			194	N	Y	Y	Y	C	N	N	N	TACS	lis-91	99	99	3	Y	H	N	N	N		N	14			N	Y	N	N	N	N			N			N			Y
3	27	F	M	79	N		Y	N			150	Y	Y	Y	N	C	Y	N	N	TACS	lis-91	99	99	3	N	N	N	Y	N		N	14			N	N	N	N	Y	N			N			N			Y
2	32	F	F	69	N		N	N			180	Y	Y	Y	N	N	Y	N	N	PACS	lis-91	99	99	3	Y	N	N	N	N		N	14			N	N	N	N	N	N			N			N			N
11	10	F	M	54	N		Y	N			120	Y	Y	Y	N	N	N	N	N	LACS	lis-91	99	99	3	N	L	N	Y	Y		N	2			N	N	N	N	N	N			N			N			Y
3	14	F	F	52	N		Y	N			150	Y	Y	Y	N	N	N	C	N	PACS	lis-91	99	99	4	Y	L	Y	Y	Y		N	14			N	N	N	N	N	N			N			N			Y
1	27	F	M	71	N		N	N			110	N	N	N	N	N	N	Y	N	POCS	lis-91	99	99	4	N	N	N	Y	N		N	14			N	N	N	N	N	N			N			N			Y
11	10	F	M	67	Y		Y	N			168	Y	Y	Y	N	N	N	N	N	LACS	lis-91	99	99	5	Y	N	Y	N	N		N	14			N	N	N	N	N	N			N			N			Y
2	5	D	F	81	N		Y	N			170	Y	Y	Y	N	C	Y	N	N	TACS	lis-91	99	99	5	Y	H	Y	Y	N		N	14			N	N	Y	N	N	N			N			Y		PTT PROLONGATION	Y
17	36	D	M	79	Y		Y	Y			140	Y	Y	Y	N	N	Y	N	N	PACS	lis-91	99	99	6	Y	L	N	N	N		N	1	N		N	N	N	N	N	N			N			N			Y
11	24	D	F	78	N		Y	Y			130	Y	Y	Y	Y	C	C	N	N	TACS	lis-91	99	99	7	N	H	N	N	N		Y	2			N	N	N	N	N	N			N			N			Y
1	24	D	M	81	N		Y	Y			210	Y	Y	Y	Y	Y	Y	N	C	TACS	lis-91	99	99	7	Y	N	N	Y	N		N	14			N	N	N	N	N	N			N			N			Y
4	28	D	M	78	N		N	N			130	Y	Y	Y	C	C	N	N	N	PACS	lis-91	99	99	7	Y	N	N	N	N		N	4			N	N	N	N	N	N			N			N			N
11	4	F	M	75	Y		N	N			130	Y	Y	Y	N	N	N	N	N	LACS	lis-91	99	99	7	N	H	N	N	N		Y	14			N	N	N	N	N	N			N			N			Y
2	27	F	F	80	N		Y	N			190	N	Y	Y	Y	C	C	N	N	TACS	gru-91	99	99	2	N	N	N	N	N		N	14			N	N	Y	N	Y	N			N			N			Y
14	24	D	M	69	N		Y	Y			140	Y	Y	Y	Y	C	C	N	N	TACS	gru-91	99	99	2	N	L	N	N	Y		N	14	N	N	N	N	Y	N	Y	N		N	N			N			N
1	6	F	F	64	N		N	N			200	N	N	N	N	N	N	Y	N	POCS	gru-91	99	99	3	N	N	N	Y	N		N	14			N	N	N	N	N	N			N			N			Y
8	36	F	F	88	Y		Y	Y			180	Y	Y	N	Y	N	N	N	N	PACS	gru-91	99	99	5	Y	L	Y	N	Y		N	8			N	N	N	N	N	N			N			N			Y
2	12	F	F	71	N		Y	N			180	N	Y	N	N	N	N	N	N	PACS	gru-91	99	99	5	Y	H	Y	Y	N		Y	7			N	N	N	N	N	N			N			N			Y
2	43	F	M	82	N		Y	Y			160	N	Y	N	Y	C	C	N	N	PACS	gru-91	99	99	6	N	N	N	Y	N		N	14			N	N	Y	N	N	N			N			N			Y
6	24	F	F	83	Y		N	N			180	Y	Y	Y	Y	N	N	N	N	PACS	gru-91	99	99	3	Y	N	Y	N	N		N	14			N	N	N	N	N	N			N			N			U
1	30	F	F	57	N		Y	Y			140	N	N	N	Y	N	N	N	N	PACS	gru-91	99	99	5	N	N	N	N	N		N	4			N	N	N	N	N	N			N			N			Y
1	7	F	F	52	N		N	N			180	N	Y	Y	N	N	N	N	N	LACS	gru-91	99	99	6	Y	N	N	N	N		N	7			N	N	N	N	N	N			N			N			N
6	24	D	F	78	N		N	N			240	N	Y	Y	N	N	N	N	N	PACS	gru-91	99	99	6	N	L	N	N	Y		N	14			N	N	N	N	N	N			N			N			Y
8	11	F	M	54	N		Y	Y			153	Y	Y	Y	N	N	N	N	N	LACS	gru-91	99	99	6	N	N	N	Y	N		N	14	N	N	N	N	N	N	N	N		N	N			N			Y
4	18	F	F	65	Y		N	N			170	Y	Y	Y	Y	N	N	N	N	PACS	gru-91	99	99	7	N	N	N	Y	N		N	4			N	N	N	N	Y	N			N			N			Y
20	45	F	F	77	N		Y	N			142	Y	Y	N	N	N	N	N	N	LACS	gru-91	99	99	7	N	N	N	Y	N		N	14	N	N	N	N	N	N	N	N		N	N			N			N
15	20	F	M	83	N		N	N			170	Y	Y	Y	Y	N	N	N	N	PACS	gru-91	99	99	2	N	N	N	N	N		N	3			N	N	N	N	Y	N			N			N			Y
6	32	D	F	83	N		N	N			160	Y	Y	Y	Y	C	Y	N	N	TACS	gru-91	99	99	2	Y	N	Y	Y	N		N	14			Y	N	N	N	N	N			N			N			Y
3	25	U	F	68	N		Y	Y			130	Y	Y	Y	C	C	Y	C	Y	TACS	gru-91	99	99	3	Y	H	Y	N	N		Y	7			N	N	Y	N	N	N			N			N			Y
2	27	F	F	88	N		Y	N			180	Y	Y	Y	N	N	N	N	N	LACS	gru-91	99	99	4	N	N	N	Y	N		N	14			N	N	Y	N	Y	N			N			N			Y
8	6	F	F	77	N		Y	Y			130	Y	N	N	N	N	N	N	N	PACS	gru-91	99	99	4	N	N	N	N	N		N	14	N	N	N	N	N	N	N	N		N	N			N			N
17	32	F	F	85	N		Y	Y			150	N	N	N	Y	N	N	N	N	PACS	gru-91	99	99	5	N	N	N	N	N		N	14			N	N	N	N	N	N			N			N			Y
1	10	F	M	55	N		Y	N			120	N	Y	N	N	N	Y	Y	N	POCS	gru-91	99	99	6	N	N	N	Y	N		N	14			N	N	N	N	N	N			N			N			Y
11	14	D	M	59	N		N	N			175	N	Y	Y	Y	C	C	N	N	TACS	gru-91	99	99	7	N	N	N	N	N		N	14			N	N	N	N	N	N			N			N			Y
2	43	F	F	67	N		Y	N			150	N	Y	N	N	N	N	N	N	PACS	gru-91	99	99	7	N	N	N	Y	N		N	14			N	N	N	Y	N	N			N			N			Y
6	8	F	M	77	Y		N	N			130	Y	Y	Y	Y	N	N	N	N	PACS	gru-91	99	99	2	N	N	N	N	N		N	14			N	N	N	N	N	N			N			N			U
17	10	F	M	54	Y		Y	N			190	Y	Y	Y	Y	N	N	N	N	PACS	gru-91	99	99	2	N	N	N	N	N		N	14			N	N	N	N	N	N			N			N			Y
4	29	F	F	78	N		N	N			150	N	Y	Y	N	N	N	Y	N	POCS	gru-91	99	99	2	N	N	N	N	N		N	11	N	N	N	N	N	N	N	N		N	N			N			N
11	47	F	M	71	N		Y	N			120	Y	Y	Y	N	N	N	N	N	LACS	gru-91	99	99	2	N	N	N	Y	N		N	8			N	N	N	N	N	N			N			N			Y
10	24	D	F	75	Y		Y	Y			150	Y	Y	Y	N	Y	Y	N	N	TACS	gru-91	99	99	3	Y	L	Y	N	Y		N	4			N	N	Y	N	Y	N			N			N			Y
6	12	F	M	65	N		N	N			180	Y	Y	N	Y	N	N	N	N	PACS	gru-91	99	99	3	N	N	N	N	N		N	9			N	N	N	N	N	N			N			N			N
20	33	F	M	59	N		Y	Y			150	Y	Y	Y	Y	Y	C	N	N	TACS	gru-91	99	99	3	Y	H	Y	Y	N		Y	14	N	N	N	N	N	N	N	N		N	N			N			Y
2	40	F	M	84	Y		Y	Y			200	Y	Y	Y	N	N	N	N	N	LACS	gru-91	99	99	6	Y	L	Y	Y	Y		N	14			N	N	Y	N	Y	N			N			N			Y
11	10	F	M	79	N		N	N			140	Y	Y	Y	Y	Y	C	N	N	TACS	gru-91	99	99	7	Y	H	Y	N	N		N	14	N	N	N	N	N	N	N	N		N	N			Y	12	FRANK HAEMATURIA + 1PR BLEED	N
4	5	F	F	61	Y		N	N			170	N	N	Y	N	N	N	N	N	PACS	gru-91	99	99	1	Y	H	N	N	N		N	13			N	Y	N	N	N	N			N			N			Y
5	16	F	M	57	N		Y	Y			120	N	Y	Y	N	N	N	Y	N	POCS	gru-91	99	99	1	Y	L	Y	Y	Y		N	9			N	N	N	N	N	N			N			N			Y
20	29	F	M	43	N		Y	Y			170	Y	N	N	N	N	N	N	N	PACS	gru-91	99	99	2	Y	H	Y	Y	N		Y	4	N	N	N	N	N	N	N	N		N	N			N			N
20	43	F	M	79	N		Y	Y			132	Y	Y	Y	N	N	N	N	Y	PACS	gru-91	99	99	3	Y	L	Y	N	Y		N	14	N	N	N	N	N	N	N	N		N	N			N			Y
16	21	F	F	76	N		Y	Y			140	N	Y	N	Y	C	C	N	N	PACS	sty-92	99	99	6	Y	H	Y	Y	N		Y	10	N	N	N	N	N	N	N	N		N	N			N			N
2	47	F	M	79	N		Y	N			220	Y	N	N	Y	N	N	N	N	PACS	sty-92	99	99	6	Y	L	Y	Y	Y		N	14			N	N	Y	N	Y	N			N			N			Y
4	29	F	F	33	N		Y	Y			140	N	N	N	N	N	N	Y	N	POCS	sty-92	99	99	6	Y	L	N	N	N		N	7			N	Y	N	N	N	N			N			N			Y
15	20	F	M	62	N		Y	Y			150	Y	Y	Y	Y	N	N	N	N	PACS	sty-92	99	99	2	Y	H	Y	Y	N		Y	14			N	N	N	N	N	N			N			N			Y
11	34	F	M	80	N		Y	Y			135	N	N	N	N	N	N	Y	N	POCS	sty-92	99	99	6	Y	H	Y	N	N		N	14	N	N	N	N	N	N	N	N		N	N			Y	2	HAEMATURIA DUE TO CA BLADDER	Y
1	11	F	M	48	Y		Y	Y			140	Y	Y	Y	N	Y	N	N	N	PACS	sty-92	99	99	7	Y	L	Y	Y	Y		N	10			N	N	N	N	N	N			N			N			Y
15	10	F	F	84	N		N	N			150	Y	Y	Y	N	Y	Y	N	N	TACS	sty-92	99	99	1	N	L	N	N	Y		N	0			N	N	N	N	Y	N			N			N			Y
6	36	F	M	76	N		N	N			160	Y	Y	Y	N	N	N	N	N	LACS	sty-92	99	99	2	Y	N	N	N	N		N	14			N	N	N	N	N	N			N			N			N
10	24	F	F	78	N		Y	Y			150	Y	Y	Y	N	N	Y	N	N	PACS	sty-92	99	99	2	Y	N	Y	Y	N		N	14			Y	N	Y	N	Y	N			N			N			Y
17	30	D	F	82	Y		Y	N			150	Y	Y	Y	N	N	Y	N	N	PACS	sty-92	99	99	2	Y	H	Y	Y	N		Y	14			N	N	N	N	N	N			N			N			Y
10	10	F	F	70	Y		Y	N			145	Y	Y	Y	Y	N	N	N	N	PACS	sty-92	99	99	3	N	H	N	N	N		Y	14			N	N	Y	N	N	N			N			N			Y
1	22	F	M	62	N		N	N			150	N	Y	Y	N	N	N	N	N	LACS	sty-92	99	99	4	Y	L	Y	Y	Y		N	12			N	N	N	N	N	N			N			N			Y
6	15	F	F	74	N		N	N			90	Y	Y	Y	N	N	N	N	N	LACS	sty-92	99	99	4	N	H	N	N	Y		N	14	N	N	N	N	N	N	N	N			N			N			N
1	11	D	M	53	N		Y	N			150	Y	N	N	N	C	Y	N	N	PACS	sty-92	99	99	6	N	L	N	Y	Y		N	14			N	N	N	N	N	N			N			N			Y
5	7	D	M	40	N		Y	Y			120	Y	Y	Y	Y	Y	C	N	N	TACS	sty-92	99	99	6	N	H	N	N	N		Y	14			N	N	N	N	N	N			N			N			N
6	43	F	F	52	N		Y	N			155	Y	Y	Y	N	N	N	N	N	LACS	sty-92	99	99	6	Y	N	Y	N	N		N	4			N	N	N	N	N	N			N			N			Y
20	45	F	M	80	N		Y	N			160	Y	Y	N	N	N	N	N	N	LACS	sty-92	99	99	2	Y	N	Y	Y	N		N	14	N	N	N	N	N	N	Y	N		N	N			N			Y
5	36	F	M	54	N		Y	N			130	Y	Y	Y	N	N	N	Y	N	POCS	sty-92	99	99	3	N	L	N	Y	Y		N	7			N	N	N	N	N	N			N			N			Y
6	18	D	F	79	N		N	N			160	Y	Y	Y	Y	N	Y	N	N	PACS	sty-92	99	99	3	N	L	N	N	Y		N	11			N	N	N	N	N	N			N			N			N
6	24	F	F	81	N		N	N			150	Y	Y	Y	Y	N	N	N	N	PACS	sty-92	99	99	3	Y	N	Y	N	N		N	14			N	N	N	N	N	N			N			N			N
6	24	F	M	69	N		N	N			160	N	N	N	N	N	N	N	Y	OTH	sty-92	99	99	3	Y	N	Y	N	N		N	14			N	N	N	N	N	N			N			N			N
8	45	D	M	84	N		Y	N			110	N	Y	Y	Y	C	C	C	Y	TACS	sty-92	99	99	4	Y	N	Y	N	N		N	14	N	N	N	N	N	N	N	N		N	N			N			N
16	12	F	F	85	N		Y	N			180	N	Y	Y	N	C	N	N	N	PACS	sty-92	99	99	5	N	H	N	N	N		Y	14	N	N	N	N	N	N	N	N		N	N			N			N
1	38	F	F	88	N		N	N			190	N	N	N	N	Y	Y	N	N	PACS	sty-92	99	99	5	N	H	N	N	N		N	5			N	N	N	N	N	N			N			Y	3	LARGE FOREARM HAEMATOMA	Y
1	17	F	M	71	N		Y	Y			160	N	N	N	N	N	N	Y	N	POCS	sty-92	99	99	5	Y	L	Y	Y	Y		N	6	N	N	N	N	N	N	N	N		N	N			N			Y
17	4	F	F	55	Y		N	N			160	Y	Y	Y	Y	N	N	N	N	PACS	sty-92	99	99	6	Y	N	Y	Y	N		N	7			N	N	N	N	N	N			N			N			N
4	16	D	M	69	Y		Y	Y			170	Y	Y	Y	N	Y	C	N	N	TACS	sty-92	99	99	6	Y	N	Y	N	N		N	14			N	N	N	N	N	N			N			N			Y
5	28	F	M	72	N		Y	N			160	Y	Y	Y	N	Y	Y	N	N	TACS	sty-92	99	99	1	N	L	N	Y	Y		N	3			N	N	N	N	N	N			N			N			Y
4	18	F	F	57	Y		N	N			150	N	Y	N	N	N	N	N	N	PACS	sty-92	99	99	1	N	H	N	Y	N		Y	1			N	N	N	N	N	N			N			N			Y
1	8	F	M	64	Y		N	N			170	N	Y	Y	N	N	N	Y	N	POCS	sty-92	99	99	3	N	H	N	Y	N		Y	8	N	N	N	N	N	N	N	N		N	N			N			Y
2	27	F	F	81	N		Y	N			180	N	Y	Y	N	N	N	N	N	LACS	sty-92	99	99	3	Y	N	Y	Y	N		N	14			N	N	N	N	N	N			N			N			Y
2	22	D	M	83	N		Y	Y			160	Y	Y	Y	Y	N	N	N	N	PACS	sty-92	99	99	4	N	L	N	N	Y		N	14	N	N	N	N	Y	N	N	N		N	N			N			N
6	17	F	M	52	N		N	N			195	Y	Y	Y	N	N	N	N	N	LACS	sty-92	99	99	5	N	L	N	N	N		N	4			N	N	N	N	N	N			N			N			Y
6	13	F	M	55	Y		N	N			180	Y	Y	Y	Y	N	N	N	N	PACS	sty-92	99	99	5	Y	N	Y	N	N		N	7	N	N	N	N	N	N	N	N		N	N			N			N
6	21	F	M	78	N		N	N			150	Y	Y	Y	Y	N	N	N	N	PACS	sty-92	99	99	6	N	H	N	N	N		Y	14			N	N	N	N	N	N			N			N			N
1	15	F	F	85	N		N	N			170	Y	Y	Y	N	N	N	N	N	LACS	lut-92	99	99	2	Y	N	Y	Y	N		N	14			N	N	N	N	N	N			N			N			Y
16	3	F	M	56	Y		Y	N			120	Y	Y	Y	Y	N	N	N	N	PACS	lut-92	99	99	2	N	L	N	N	N		N	3	N	N	N	Y	N	N	N	N		N	N			N			N
6	10	F	F	83	Y		N	N			170	Y	Y	Y	Y	N	N	N	N	PACS	lut-92	99	99	3	Y	H	Y	N	N		Y	14	N	N	N	N	N	N	N	N		N	N			N			N
1	15	F	F	76	N		N	N			158	N	N	Y	N	N	N	N	N	PACS	lut-92	99	99	3	N	N	N	Y	N		N	14			N	N	N	N	N	N			N			N			Y
6	11	F	F	87	Y		N	N			180	Y	Y	Y	Y	N	N	N	N	PACS	lut-92	99	99	5	Y	N	N	N	N		N	8	N	N	N	N	N	N	N	N		N	N			N			N
6	11	D	F	84	Y		N	N			190	Y	Y	Y	Y	N	N	N	N	PACS	lut-92	99	99	5	N	H	N	N	Y		N	6	N	N	N	N	N	N	N	N		N	N			N			N
6	10	F	F	83	Y		N	N			140	Y	Y	Y	N	N	N	N	N	LACS	lut-92	99	99	5	Y	N	Y	Y	N		N	12	N	N	N	N	N	N	N	N		N	N			N			N
1	5	D	M	69	N		Y	Y			134	N	N	N	N	N	N	Y	N	POCS	lut-92	99	99	1	Y	N	Y	Y	N		N	14	N	N	N	N	N	N	N	N		N	N			N			N
3	7	D	F	80	N		Y	Y			160	Y	Y	Y	N	C	N	N	Y	PACS	lut-92	99	99	2	N	L	N	N	Y		N	14	Y	N	N	N	N	N	Y	N			N			N			N
2	29	F	F	87	N		Y	N			190	N	Y	Y	N	N	N	N	N	LACS	lut-92	99	99	3	N	L	N	Y	Y		N	14	N	N	N	N	N	N	Y	N		N	N			N			N
2	36	F	M	80	N		Y	N			160	Y	Y	Y	N	N	N	N	N	LACS	lut-92	99	99	4	Y	N	Y	N	N		N	14	N	N	N	N	Y	N	N	N		N	N			N			N
8	10	F	M	77	Y		Y	Y			200	N	N	Y	N	N	N	Y	N	POCS	lut-92	99	99	4	Y	H	n	N	N		Y	14	N	N	N	N	N	N	N	N		N	N			N			Y
2	47	U	M	84	N		Y	N			170	Y	Y	Y	C	C	C	N	N	PACS	lut-92	99	99	5	N	N	N	N	N		N	0			N	N	Y	N	N	N			N			N			Y
1	18	F	M	67	N		N	N			160	N	Y	Y	N	N	N	N	N	LACS	lut-92	99	99	5	N	H	N	N	N		N	14	N	N	N	N	N	N	N	N		N	N			N			N
10	24	F	M	66	Y		Y	Y			160	Y	Y	N	N	Y	N	Y	N	POCS	lut-92	99	99	5	N	N	N	N	N		N	0	N	N	N	N	Y	N	Y	N		N	N			N			N
10	3	D	F	80	Y		Y	Y			180	Y	Y	Y	Y	Y	N	N	N	TACS	lut-92	99	99	5	N	N	N	N	N		N	14	N	N	N	N	Y	N	Y	N		N	N			N			N
3	4	F	M	84	N		Y	Y			200	Y	Y	Y	Y	N	N	N	N	PACS	lut-92	99	99	5	Y	L	Y	Y	Y		N	14	N	N	N	N	N	N	N	N		N	N			N			N
2	15	F	M	67	Y		Y	N			140	N	N	Y	N	N	N	N	Y	PACS	lut-92	99	99	6	Y	H	Y	Y	N		Y	14	N	N	N	N	Y	N	Y	N		N	N			N			N
20	37	F	F	71	N		Y	Y			160	Y	Y	Y	Y	Y	N	N	N	TACS	lut-92	99	99	7	N	N	N	N	N		N	14	N	N	N	N	N	N	N	N		N	N			N			Y
16	12	F	M	91	Y		Y	N			160	Y	Y	Y	Y	C	N	N	N	TACS	lut-92	99	99	7	N	N	N	N	N		N	14	N	N	N	N	N	N	Y	N		N	N			N			N
11	5	F	F	82	N		N	N			220	Y	Y	Y	Y	N	N	N	N	PACS	lut-92	99	99	1	Y	N	Y	Y	N		N	14	N	N	N	N	N	N	N	N		N	N			N			Y
6	14	D	F	76	N		N	N			150	Y	Y	Y	Y	N	Y	Y	N	POCS	lut-92	99	99	3	Y	N	Y	Y	N		N	14	N	N	N	N	N	N	N	N		N	N			N			N
8	31	F	F	73	Y		Y	Y			190	Y	Y	Y	N	N	N	N	N	LACS	lut-92	99	99	5	N	L	N	N	Y		N	14	N	N	N	Y	N	N	N	N		N	N			N			Y
1	8	F	M	67	Y		N	N			110	Y	Y	Y	N	N	N	N	N	LACS	lut-92	99	99	5	Y	N	Y	Y	N		N	7	N	N	N	N	N	N	N	N		N	N			N			N
2	46	F	F	80	N		Y	N			140	Y	Y	Y	N	N	Y	N	N	PACS	lut-92	99	99	6	N	H	N	Y	N		Y	14	N	N	N	N	Y	N	N	N		N	N			N			N
16	18	F	F	78	N		Y	N			180	Y	Y	Y	N	N	Y	N	N	PACS	lut-92	99	99	6	Y	L	Y	Y	Y		N	14	N	N	N	N	N	N	Y	N		N	N			N			N
16	18	F	F	78	N		Y	Y			170	Y	Y	Y	Y	N	Y	N	N	PACS	lut-92	99	99	7	N	N	N	Y	N		N	12	N	N	N	Y	Y	N	Y	N		N	N			Y	11	ATRIAL FIBRILLATION	Y
17	8	F	M	78	N		Y	N			170	Y	Y	Y	N	N	N	N	N	LACS	lut-92	99	99	7	Y	L	Y	Y	Y		N	11	N	N	N	N	N	N	N	N		N	N			N			N
6	14	F	F	76	N		N	N			160	Y	Y	Y	Y	N	N	N	N	PACS	lut-92	99	99	2	N	H	N	N	N		N	7	N	N	N	N	Y	N	N	N		N	N			N			N
15	20	F	F	81	N		N	N			160	Y	Y	Y	Y	N	N	N	N	PACS	lut-92	99	99	3	Y	N	N	N	N		N	14	N	N	N	N	N	N	N	N		N	N			N			N
10	4	F	M	63	N		Y	Y			170	N	N	N	Y	Y	N	N	N	PACS	lut-92	99	99	3	N	L	N	N	Y		N	14	N	N	N	N	Y	N	N	N		N	N			N			N
17	6	F	F	62	N		N	N			100	Y	Y	N	N	N	N	N	N	LACS	lut-92	99	99	3	N	N	N	N	N		N	14	N	N	N	N	N	N	N	N		N	N			N			N
6	19	F	M	61	N		N	N			180	Y	Y	Y	Y	N	C	N	N	PACS	lut-92	99	99	5	Y	H	Y	N	N		Y	11	N	N	N	N	N	N	N	N		N	N			N			N
1	20	U	F	63	N		Y	N	N		160	C	C	C	C	C	C	Y	Y	POCS	lut-92	99	99	7	N	L	N	N	Y		N	4	N	N	N	N	N	N	N	N		N	N			N			Y
6	27	F	M	53	N		N	N	N		130	N	N	N	N	Y	N	N	N	POCS	lut-92	99	99	7	N	N	N	Y	N		N	14	N	N	N	N	N	N	N	N		N	N			N			N
17	8	D	F	80	Y		Y	Y	N		160	N	N	N	N	N	N	Y	Y	POCS	lut-92	99	99	7	Y	N	Y	Y	N		N	14	N	N	N	N	N	N	N	N		N	N			N			Y
2	48	F	M	85	N		N	N	N		160	Y	Y	Y	Y	N	C	N	C	PACS	mar-92	12	25	2	Y	H	Y	N	N		Y	14	N	N	N	N	Y	N	N	N		N	N			N			Y
16	27	D	F	61	N		Y	Y	Y		140	Y	Y	Y	Y	N	N	N	N	PACS	mar-92	17	4	2	Y	N	Y	Y	N		N	14	N	N	N	N	N	N	Y	N		N	N			N			Y
5	26	F	M	62	N		Y	N	N		140	Y	Y	Y	Y	Y	N	N	N	TACS	mar-92	11	19	4	Y	N	Y	Y	N		N	14	N	N	N	N	N	N	N	N		N	N			N			Y
2	31	F	M	78	N		Y	N	N		120	Y	Y	Y	Y	C	C	C	N	TACS	mar-92	15	18	4	N	N	N	N	N		N	14	N	N	N	N	Y	Y	N	N		N	N			N			Y
2	24	F	M	55	N		Y	Y	N		140	N	Y	Y	N	N	N	N	N	LACS	mar-92	14	4	5	N	L	N	N	Y		N	14	N	N	N	N	N	N	N	N		N	N			N			N
17	24	F	F	75	N		Y	N	N		140	Y	Y	Y	N	N	N	N	N	LACS	mar-92	14	11	5	N	H	N	Y	N		Y	13	N	N	N	N	N	N	N	N		N	N			N			N
4	7	F	M	51	N		N	N	N		110	Y	Y	Y	N	Y	C	N	N	TACS	mar-92	14	42	5	Y	N	Y	Y	N		N	14	N	N	N	N	N	N	N	N		N	N			N			Y
10	7	F	M	84	N		Y	N	N		140	Y	Y	N	Y	N	N	N	N	PACS	mar-92	16	25	5	Y	N	Y	Y	N		N	13	N	N	N	N	Y	N	Y	N		N	N			N			N
8	24	F	M	74	N		Y	Y	N		195	N	Y	Y	N	N	N	N	N	LACS	mar-92	17	54	5	N	L	N	N	Y		N	14	N	N	N	N	N	N	N	N		N	N			N
1	22	F	M	55	Y		Y	N	N		150	Y	Y	N	N	N	N	N	N	LACS	mar-92	11	26	7	Y	H	Y	Y	N		Y	6	N	N	N	N	N	N	Y	N		N	N			N			Y
4	36	D	M	62	Y		Y	Y	N		130	Y	Y	N	Y	Y	Y	N	N	TACS	mar-92	22	51	7	N	N	N	N	N		N	14	Y	Y	N	N	N	N	N	N		N	N			N			Y
20	25	F	M	71	N		Y	Y	N		148	Y	N	N	N	N	N	N	N	PACS	mar-92	9	55	1	Y	N	Y	Y	N		N	2	N	N	N	N	N	N	N	N		N	N			N			Y
6	24	F	F	55	N		N	N	N		140	Y	Y	Y	N	N	N	N	N	LACS	mar-92	10	19	2	N	L	N	N	Y		N	10	N	N	N	N	N	N	N	N		N	N			N			N
6	4	F	M	71	N		N	N	N		150	Y	Y	Y	Y	N	N	N	N	PACS	mar-92	13	54	2	N	H	N	Y	N		N	14	N	N	N	N	N	N	Y	N		N	N			N			N
20	16	F	M	61	N		Y	Y	N		150	Y	N	N	Y	C	C	N	Y	PACS	mar-92	15	52	2	Y	N	N	N	N		N	4	N	N	N	N	N	N	Y	N		N	N			N			N
2	14	F	M	71	N		Y	Y	N		190	Y	Y	Y	Y	N	Y	N	N	PACS	mar-92	15	38	3	Y	N	Y	N	N		N	14	N	N	N	N	N	N	N	N		N	N			N			N
5	41	F	M	52	N		Y	Y	N		160	Y	Y	N	N	N	N	N	Y	PACS	mar-92	9	36	4	N	N	N	Y	N		N	8	N	N	N	N	N	N	N	N		N	N			N			Y
16	8	F	M	67	Y		Y	Y	N		150	Y	Y	Y	N	N	N	N	N	LACS	mar-92	13	1	4	Y	L	Y	Y	Y		N	14	N	N	N	N	N	N	Y	N		N	N			N			N
21	11	F	F	77	N		N	N	N		165	Y	Y	Y	N	N	N	N	N	LACS	mar-92	14	32	4	N	H	N	N	N		Y	12	N	N	N	N	N	N	N	N		N	N			N			Y
3	8	F	F	77	N		N	N	N		190	Y	Y	N	N	C	Y	N	N	TACS	mar-92	6	34	6	Y	N	Y	Y	N		N	14	N	N	N	N	N	N	N	N		N	N			N			N
4	14	F	M	76	N		N	N	N		130	Y	N	N	N	N	N	Y	N	POCS	mar-92	10	55	6	N	L	N	N	Y		N	12	N	N	N	N	N	N	N	N		N	N			N			Y
10	4	D	M	71	N		Y	Y	N		180	Y	Y	Y	Y	Y	N	N	N	TACS	mar-92	14	45	6	Y	N	Y	Y	N		N	14	N	N	N	N	Y	N	Y	N		N	N			N			N
2	6	F	M	63	N		N	N	N		170	Y	Y	Y	Y	N	Y	N	N	PACS	mar-92	10	57	7	N	N	N	N	N		N	14	N	N	N	N	Y	Y	N	N		N	N			N			N
4	9	F	M	72	N		Y	N	N		140	Y	Y	N	Y	N	N	Y	N	POCS	mar-92	20	9	7	Y	L	N	N	N		N	14	N	Y	N	N	N	N	N	N		N	N			N			N
6	8	D	F	83	Y		N	N	N		160	Y	Y	Y	Y	Y	Y	N	N	TACS	mar-92	12	44	1	N	N	N	N	N		N	14	N	N	N	N	N	N	N	N		N	N			N			N
11	2	F	F	75	N		N	N	N		210	Y	Y	N	Y	C	N	C	N	TACS	mar-92	17	40	1	Y	H	N	N	N		N	14	N	N	N	N	N	N	N	N		N	N			N			N
21	17	F	F	77	N		N	N	N		140	Y	Y	Y	N	N	N	N	N	LACS	mar-92	15	7	2	N	N	N	N	N		N	9	N	N	N	N	N	N	N	N		N	N			N			N
16	5	F	F	64	Y		Y	N	N		150	Y	Y	Y	N	N	N	N	N	LACS	mar-92	11	1	4	N	N	N	N	N		N	14	N	N	N	N	N	N	N	N		N	N			N			Y
1	6	F	F	79	N		N	N	N		160	Y	Y	Y	Y	Y	N	N	N	TACS	mar-92	22	49	4	Y	L	Y	Y	Y		N	14	N	N	N	N	N	N	N	N		N	N			N			Y
1	32	D	M	64	N		Y	Y	N		170	N	N	N	N	N	N	Y	N	POCS	mar-92	19	51	5	Y	H	Y	Y	N		Y	14	N	N	N	N	N	N	N	N		N	N			N			Y
1	6	D	M	81	N		Y	Y	Y		130	Y	Y	Y	Y	Y	N	N	N	TACS	mar-92	17	21	6	N	N	N	N	N		N	14	N	N	N	N	N	N	N	N		N	N			N			Y
2	48	F	M	58	N		Y	Y	N		150	Y	Y	N	N	N	N	N	N	LACS	mar-92	8	56	7	Y	H	Y	Y	N		Y	9	N	N	N	N	N	N	N	N		N	N			N			Y
1	21	F	M	78	N		Y	N	N		205	N	N	N	N	N	N	Y	N	POCS	mar-92	14	43	4	N	N	N	Y	N		N	14	N	N	N	N	N	N	N	N		N	N			N			Y
20	34	F	F	77	Y		Y	Y	N		95	Y	Y	Y	Y	N	N	C	C	PACS	mar-92	16	43	4	N	L	N	N	Y		N	14	N	N	N	N	N	N	N	N		N	N			N			Y
6	24	D	M	76	N		N	N	N		110	Y	Y	Y	Y	C	Y	N	N	TACS	mar-92	10	34	5	Y	L	Y	N	Y		N	14	N	N	N	N	N	N	N	N		N	N			N			N
1	22	F	F	56	N		Y	N	N		204	Y	Y	Y	N	N	N	N	N	LACS	mar-92	15	19	6	Y	N	Y	Y	N		N	5	N	N	N	N	N	N	N	N		N	N			N			Y
11	8	F	M	85	Y		N	N	N		160	Y	Y	Y	N	C	Y	N	N	TACS	mar-92	16	54	7	Y	N	N	N	N		N	13	N	N	N	N	N	N	N	N		N	N			Y	1	EXT.TO CVA-PATIENT DETER RAPID	N
6	8	F	M	59	Y		N	N	N		150	Y	N	N	Y	N	N	N	N	PACS	mar-92	15	55	2	N	H	N	N	N		Y	9	N	N	Y	N	N	N	N	N		N	N			N			Y
20	20	D	M	69	N		Y	Y	N		130	Y	Y	Y	Y	Y	N	C	C	TACS	mar-92	17	26	2	N	H	N	N	N		Y	14	N	N	N	N	N	N	N	N		N	N			N			Y
6	23	F	M	53	N		N	N	N		130	Y	Y	Y	N	N	N	N	N	LACS	mar-92	17	1	3	Y	N	Y	Y	N		N	7	N	N	N	N	N	N	N	N		N	N			N			Y
11	27	F	F	67	N		N	N	N		150	Y	Y	Y	N	N	N	N	N	LACS	kwi-92	14	46	4	N	L	N	Y	Y		N	14	N	N	N	N	N	N	N	N		N	N			N			Y
6	18	F	M	73	N		N	N	N		200	Y	Y	Y	N	N	N	N	N	LACS	kwi-92	10	6	5	N	N	N	N	N		N	10	N	N	N	N	N	N	N	N		N	N			N			N
10	24	F	F	84	N		Y	N	N		150	Y	Y	Y	Y	N	N	N	N	PACS	kwi-92	12	8	5	Y	H	Y	Y	N		Y	6	N	N	N	N	Y	N	N	N		N	N			N			N
10	12	D	M	80	Y		Y	Y	N		180	Y	Y	Y	C	Y	Y	N	N	TACS	kwi-92	12	11	5	N	N	N	Y	N		N	13	N	N	N	N	Y	N	Y	N		N	N			N			N
11	36	D	F	85	N		N	N	N		140	Y	Y	Y	Y	N	N	C	N	PACS	kwi-92	12	13	6	Y	N	Y	Y	N		N	14	N	N	N	N	N	N	N	N		N	N			N			Y
3	8	F	M	89	N		Y	N	N		130	Y	Y	Y	N	C	Y	N	N	TACS	kwi-92	12	47	6	N	H	N	N	N		Y	14	N	N	N	N	N	N	N	N		N	N			N			Y
16	10	F	M	69	Y		Y	Y	N		160	Y	Y	Y	N	N	N	N	N	LACS	kwi-92	13	35	6	Y	N	Y	Y	N		N	13	N	N	N	N	N	N	N	N		N	N			N			Y
15	26	F	M	64	Y		N	N	N		140	Y	Y	N	Y	N	N	N	N	PACS	kwi-92	9	2	7	N	L	N	Y	Y		N	14	N	N	N	N	N	N	N	N		N	N			N			Y
3	13	D	F	79	N		Y	N	N		150	Y	Y	Y	C	C	N	N	N	PACS	kwi-92	11	8	7	Y	H	N	Y	N		Y	14	N	N	N	N	N	N	Y	N		N	N			Y	6	HAEM TRANS. OF FORMER INFARCT	Y
1	40	F	F	84	N		N	N	N		170	N	N	Y	N	N	N	N	N	PACS	kwi-92	12	13	7	N	N	N	Y	N		N	14	N	N	Y	N	N	N	N	N		N	N			N			Y
2	24	F	M	65	Y		Y	Y	N		160	N	N	N	Y	N	N	N	N	PACS	kwi-92	12	40	7	Y	N	Y	Y	N		N	13	N	N	N	N	Y	N	N	N		N	N			N			Y
24	20	F	M	46	N		Y	N	N		150	Y	Y	N	N	N	N	N	N	LACS	kwi-92	20	2	7	Y	L	N	N	N		N	6	N	N	N	Y	N	N	N	N		N	N			N			Y
6	15	F	M	84	N		N	N	N		230	Y	Y	Y	Y	N	N	N	N	PACS	kwi-92	9	28	3	N	L	N	N	N		N	13	N	N	N	N	N	N	N	N		N	N			N			Y
4	42	F	M	58	Y		Y	Y	N		120	Y	Y	Y	N	N	N	N	N	LACS	kwi-92	17	27	3	N	N	N	Y	N		N	14	N	N	N	N	N	N	N	N		N	N			N			Y
6	23	F	M	84	N		N	N	N		150	Y	Y	Y	Y	C	Y	N	N	TACS	kwi-92	9	30	4	Y	N	Y	N	N		N	14	Y	N	N	N	N	N	N	N		N	N			N			N
6	36	D	M	85	Y		N	N	N		130	Y	Y	Y	Y	N	Y	N	N	PACS	kwi-92	13	27	4	N	H	N	Y	N		Y	8	N	N	N	N	N	N	N	N		N	N			N			Y
20	29	F	M	75	N		Y	N	N		160	Y	Y	Y	N	Y	Y	N	N	TACS	kwi-92	17	26	4	Y	L	Y	N	Y		N	1	N	N	N	N	N	N	N	N		N	N			N			Y
8	24	D	F	76	N		Y	Y	N		210	Y	Y	Y	Y	C	C	C	C	TACS	kwi-92	16	9	5	Y	N	Y	N	N		N	2	N	N	N	N	N	N	Y	N		N	N			N			Y
1	10	F	F	73	N		Y	N	N		128	Y	Y	Y	Y	N	Y	N	N	PACS	kwi-92	22	19	1	N	H	N	N	N		Y	14	N	N	N	N	N	N	N	N		N	N			N			Y
15	20	F	F	93	N		N	N	N		180	N	N	N	Y	C	C	N	N	PACS	kwi-92	10	21	2	Y	N	Y	Y	N		N	14	N	N	N	N	N	N	Y	N		N	N			N			N
4	41	F	F	71	N		N	N	N		140	N	Y	N	N	Y	N	N	N	PACS	kwi-92	15	7	2	Y	H	Y	Y	N		Y	10	N	N	N	N	N	N	N	N		N	N			N			Y
11	5	F	F	65	N		N	N	N		140	Y	Y	Y	N	Y	Y	Y	Y	POCS	kwi-92	16	18	2	N	N	N	N	N		N	14	N	N	N	N	N	N	N	N		N	N			N			Y
6	11	F	M	87	N		N	N	N		160	Y	Y	Y	N	N	Y	N	N	PACS	kwi-92	9	56	3	N	N	N	N	N		N	10	N	N	N	N	N	N	N	N		N	N			N			N
9	9	F	F	73	N		N	N	N		140	Y	Y	Y	N	N	N	N	N	LACS	kwi-92	20	45	3	Y	L	Y	Y	Y		N	14	N	N	N	N	N	N	N	N		N	N			N			Y
5	46	F	M	52	N		Y	Y	N		150	N	N	N	N	Y	N	N	N	POCS	kwi-92	13	28	6	Y	N	N	N	N		N	14	N	Y	N	Y	N	N	N	N		N	N			N			Y
6	23	F	M	86	N		N	N	N		120	Y	Y	Y	Y	N	N	N	N	PACS	kwi-92	10	8	2	N	L	Y	Y	Y		N	8	N	N	N	N	N	N	N	N		N	N			N
6	28	F	F	73	N		N	N	N		150	Y	Y	Y	N	N	N	N	N	LACS	kwi-92	11	41	2	Y	N	Y	N	N		N	14	Y	N	N	N	N	N	N	N		N	N			N			N
2	26	F	F	80	N		N	N	N		130	N	Y	Y	N	N	Y	N	N	PACS	kwi-92	11	45	2	N	H	N	N	N		N	14	N	N	N	N	Y	N	N	N		N	N			N			N
2	21	F	M	82	N		Y	Y	N		140	Y	Y	Y	N	N	N	N	N	LACS	kwi-92	11	59	2	N	N	N	N	N		N	14	N	N	N	N	N	N	Y	N		N	N			N			Y
5	36	F	M	39	N		Y	Y	N		135	Y	Y	Y	Y	Y	C	N	N	TACS	kwi-92	11	39	2	Y	H	Y	Y	N		Y	14	N	N	N	N	N	N	N	N		N	N			N			Y
6	15	F	M	68	Y		Y	Y	N		190	N	N	N	N	N	N	Y	N	POCS	kwi-92	18	44	3	Y	L	Y	Y	N		N	2	N	N	N	N	N	N	N	N		N	N			N			Y
10	12	F	M	80	N		Y	N	N		150	Y	Y	Y	N	N	N	N	N	LACS	kwi-92	11	53	5	N	N	N	N	N		N	13	N	N	N	N	Y						N			N			N
6	36	D	F	77	Y		N	N	N		210	Y	Y	Y	Y	C	C	Y	C	POCS	kwi-92	13	16	6	Y	L	Y	N	Y		N	14	N	N	N	N	N	N	N	N		N	N			N			N
11	48	F	F	73	N		N	N	N		140	N	Y	Y	N	Y	N	N	N	PACS	kwi-92	21	7	6	Y	N	Y	Y	N		N	12	N	N	N	N	N	N	N	N		N	N			N			Y
1	24	F	M	66	N		N	N	N		170	N	Y	Y	N	N	N	Y	N	POCS	kwi-92	12	16	1	N	N	N	N	N		N	14	N	N	N	N	N	N	N	N		N	N			N			Y
16	19	F	M	60	Y		Y	N	N		170	Y	Y	Y	N	N	N	N	N	LACS	kwi-92	21	52	1	N	H	N	Y	N		Y	14	N	N	N	N	N	N	N	N		N	N			N			Y
6	34	F	F	81	Y		N	N	N		140	Y	Y	Y	Y	N	Y	N	N	PACS	kwi-92	14	15	2	Y	H	Y	N	N		Y	14	N	N	N	N	N	N	N	N		N	N			N			Y
2	36	F	M	76	N		Y	N	N		170	N	N	N	N	N	N	N	Y	OTH	kwi-92	20	47	2	N	L	N	N	Y		N	9	N	N	N	N	N	N	N	N		N	N			N			Y
24	18	F	M	45	N		Y	Y	N		130	Y	Y	Y	Y	N	Y	N	N	PACS	kwi-92	15	55	3	Y	N	N	N	N		N	3	N	Y	N	Y	N	N	N	N		N	N			N			Y
24	18	F	F	67	N		Y	N	N		200	Y	Y	N	N	N	N	N	N	LACS	kwi-92	18	20	3	N	N	N	Y	N		N	8	N	N	N	N	N	N	N	N		N	N			N			Y
3	8	F	M	81	N		Y	N	N		150	N	Y	Y	N	N	N	N	N	LACS	kwi-92	14	24	4	Y	N	Y	Y	N		N	14	N	N	N	N	N	N	N	N		N	N			N			Y
10	20	F	M	58	N		Y	N	N		150	Y	Y	Y	N	N	N	N	N	LACS	kwi-92	14	32	4	Y	L	Y	Y	Y		N	3	N	N	N	N	N	N	N	N		N	N			N			N
20	14	U	F	75	N		Y	N	N		163	Y	Y	Y	N	Y	Y	N	N	TACS	kwi-92	15	28	4	N	N	N	N	N		N	2	N	N	N	N	N	N	N	N		N	N			N			Y
2	38	F	M	66	N		Y	Y	N		140	N	N	N	N	Y	N	N	N	POCS	kwi-92	17	56	4	N	H	N	N	N		Y	9	N	N	N	N	N	N	N	N		N	N			N			Y
6	21	F	M	74	N		N	N	N		150	Y	Y	Y	Y	N	N	N	N	PACS	kwi-92	9	38	5	N	N	N	N	N		N	14	N	N	N	Y	N	N	N	N		N	N			N			N
6	10	F	F	71	Y		N	N	N		140	Y	Y	N	Y	N	N	N	N	PACS	kwi-92	14	3	5	Y	L	N	N	N		N	14	N	N	N	Y	N	N	N	N		N	N			N			N
20	22	F	M	66	N		Y	Y	N		90	Y	Y	Y	N	N	N	N	N	LACS	kwi-92	21	3	5	Y	N	Y	N	N		N	1	N	N	N	N	N	N	N	N		N	N			N			Y
20	35	F	M	81	N		Y	Y	N		168	Y	Y	Y	N	Y	N	N	N	PACS	maj-92	18	26	6	N	H	N	N	N		N	14	N	N	N	N	N	N	N	N		N	N			N			Y
4	5	F	F	78	N		N	N	N		170	Y	Y	Y	N	Y	Y	N	N	TACS	maj-92	1	45	1	Y	H	N	N	N		N	14	N	N	N	N	N	N	N	N		N	N			N			N
5	14	F	M	46	N		Y	Y	N		150	Y	Y	Y	Y	Y	N	N	N	TACS	maj-92	18	7	1	N	N	N	Y	N		N	14	N	N	N	N	N	N	N	N		N	N			N			Y
1	12	F	M	57	Y		Y	Y	N		220	N	N	N	Y	N	N	N	N	PACS	maj-92	19	28	1	Y	N	Y	Y	N		N	5	N	N	N	N	N	N	N	N		N	N			N			Y
2	45	F	M	65	N		Y	N	N		150	N	Y	N	N	N	N	N	N	PACS	maj-92	13	55	2	Y	L	Y	Y	Y		N	3	N	N	N	N	N	N	N	N		N	N			N			Y
25	17	F	M	69	Y		Y	Y	N		130	N	N	N	N	N	N	Y	N	POCS	maj-92	21	18	2	N	L	N	Y	Y		N	10	N	N	N	N	N	N	N	N		N	N			N			Y
16	36	F	M	64	Y		Y	Y	N		130	Y	Y	Y	N	N	N	N	N	LACS	maj-92	11	51	4	N	N	N	Y	N		N	12	N	N	N	N	N	N	Y	N		N	N			N			Y
2	25	F	M	52	N		Y	N	N		140	Y	N	N	N	N	N	N	Y	PACS	maj-92	16	35	4	Y	N	Y	Y	N		N	3	N	N	N	N	N	N	N	N		N	N			N			Y
11	3	D	F	77	Y		N	N	N		110	Y	Y	Y	Y	N	Y	N	N	PACS	maj-92	10	16	5	N	L	N	N	Y		N	14	N	N	N	N	N	N	N	N		N	N			N			N
17	24	F	M	80	Y		Y	N	N		180	Y	Y	Y	Y	N	N	N	N	PACS	maj-92	11	45	5	Y	N	Y	Y	N		N	14	N	N	N	N	N	N	N	N		N	N			N			N
17	4	F	M	83	Y		Y	Y	N		170	Y	Y	Y	N	N	N	Y	N	POCS	maj-92	11	48	5	N	H	N	Y	N		Y	14	N	N	N	N	N	N	N	N		N	N			N			N
27	7	D	F	58	Y		Y	Y	N		150	Y	Y	Y	N	C	Y	N	N	TACS	maj-92	13	18	5	N	N	N	N	N		N	14	N	N	N	N	N	N	N	N		N	N			N			Y
1	8	F	M	68	Y		N	N	N		142	Y	Y	Y	N	N	N	N	N	LACS	maj-92	18	42	5	Y	H	Y	Y	N		Y	12	N	N	N	N	N	N	N	N		N	N			Y	8	EXCESS ABDOM BRUISING-SEE FORM	Y
11	44	F	F	64	N		Y	N	N		160	Y	N	N	Y	N	N	N	N	PACS	maj-92	10	52	6	N	L	N	N	Y		N	3	N	N	N	N	N	N	N	N		N	N			N			N
4	12	D	M	63	N		N	N	N		150	Y	Y	Y	N	Y	N	N	N	PACS	maj-92	18	57	6	Y	N	Y	Y	N		N	7	N	N	N	N	N	N	N	N		N	N			N			Y
21	38	F	F	75	Y		N	N	N		150	Y	Y	Y	C	N	N	N	N	PACS	maj-92	14	40	1	Y	N	N	N	N		N	10	N	N	N	N	N	N	N	N		N	N			N			N
16	22	D	F	68	N		Y	N	N		120	Y	Y	Y	N	Y	Y	N	N	TACS	maj-92	9	44	2	N	H	N	N	N		Y	11	N	N	N	N	Y	N	N	N		N	N			N			Y
6	21	F	M	70	N		N	N	N		180	Y	Y	Y	Y	Y	Y	N	N	TACS	maj-92	11	59	2	N	N	N	Y	N		N	9	N	N	N	N	N	N	N	N		N	N			N			N
17	24	F	F	83	N		Y	Y	N		220	Y	Y	Y	Y	N	N	N	N	PACS	maj-92	13	56	2	N	N	N	Y	N		N	14	N	N	N	N	N	N	N	N		N	N			N			N
21	47	F	F	80	N		N	N	N		160	Y	Y	Y	N	N	N	N	N	LACS	maj-92	15	30	2	Y	H	Y	Y	N		N	14	N	N	N	N	N	N	N	N		N	N			Y	11	SKIN BRUISING	Y
16	22	F	M	75	N		Y	Y	N		180	N	Y	Y	N	N	N	N	N	LACS	maj-92	10	32	3	N	N	N	Y	N		N	14	N	N	N	N	N	N	Y	N		N	N			N			Y
11	28	F	M	72	N		Y	Y	N		150	N	Y	Y	Y	C	Y	N	N	TACS	maj-92	15	2	3	Y	L	Y	Y	Y		N	7	N	N	N	N	N	N	N	N		N	N			N			Y
2	47	D	M	75	N		Y	Y	N		150	Y	Y	Y	Y	C	N	N	N	TACS	maj-92	17	35	3	Y	N	Y	N	N		N	13	N	N	N	N	Y	Y	N	N		N	N			N			Y
6	26	F	F	66	N		N	N	N		150	Y	Y	Y	Y	Y	N	Y	N	POCS	maj-92	11	16	5	Y	L	Y	N	Y		N	6	N	N	N	N	N	N	N	N		N	N			N			N
20	40	F	M	52	N		Y	Y	N		194	Y	Y	Y	Y	Y	C	C	C	TACS	maj-92	9	40	1	N	H	N	Y	N		Y	3	N	N	N	N	N	N	N	N		N	N			N			Y
2	46	F	M	74	N		N	N	N		170	Y	Y	Y	N	N	N	N	N	LACS	maj-92	9	57	2	N	N	N	Y	N		N	14	N	N	N	N	Y	N	N	N		N	N			N			Y
6	32	D	F	81	Y		N	N	N		130	Y	Y	Y	N	N	N	N	N	PACS	maj-92	10	10	2	N	H	Y	Y	N		N	12	Y	N	Y	N	N	N	N	N		N	N			N			N
24	12	F	M	53	Y		Y	N	N		180	N	Y	Y	N	N	N	N	N	LACS	maj-92	20	19	2	Y	H	Y	N	N		Y	14	N	N	N	N	N	N	Y	N		N	N			N			Y
11	17	F	F	73	N		N	N	N		140	Y	Y	Y	Y	C	N	N	N	TACS	maj-92	11	40	3	Y	N	Y	N	N		N	14	N	N	N	N	N	N	N	N		N	N			N			Y
2	45	F	M	80	N		Y	N	N		120	N	Y	Y	N	N	N	N	N	LACS	maj-92	17	13	3	N	L	N	N	Y		N	2	N	N	N	N	Y	N	Y	N		N	N			N			Y
2	32	F	F	79	N		Y	N	N		170	N	Y	Y	N	N	N	N	N	LACS	maj-92	17	16	3	Y	N	N	Y	N		N	14	N	N	N	N	Y	N	Y	N		N	N			N			Y
20	38	D	M	78	N		Y	Y	N		150	Y	Y	Y	Y	Y	C	C	N	TACS	maj-92	10	4	4	N	N	N	N	N		N	12	N	N	N	N	N	N	N	N		N	N			N			Y
6	28	F	M	81	N		N	N	N		210	N	N	N	N	N	N	Y	N	POCS	maj-92	12	34	4	N	N	N	Y	N		N	14	N	N	Y	N	N	N	N	N		N	N			N			N
2	7	D	F	82	N		Y	N	N		160	Y	Y	Y	Y	Y	N	N	N	TACS	maj-92	15	54	4	Y	L	Y	N	Y		N	9	N	N	N	N	Y	N	N	N		N	N			Y	8	RECTAL TRACT HAEMORRHAGE	Y
20	21	D	M	73	Y		Y	Y	N		130	Y	Y	Y	N	N	N	N	N	PACS	maj-92	20	57	6	Y	H	Y	Y	N		Y	14	N	N	N	N	N	Y	N	N		N	N			N			N
25	34	F	F	82	N		Y	Y	N		140	Y	Y	Y	N	N	N	N	N	LACS	maj-92	11	34	7	N	H	N	Y	N		Y	6	N	N	N	N	N	N	N	N		N	N			N			Y
1	13	F	M	71	Y		N	N	N		220	Y	Y	Y	N	N	N	N	N	LACS	maj-92	18	50	1	N	N	N	Y	N		N	9	N	N	N	N	N	N	Y	N		N	N			N			Y
2	21	F	M	77	N		Y	N	N		130	Y	Y	Y	Y	N	N	N	N	PACS	maj-92	10	18	3	Y	L	Y	N	Y		N	14	N	N	N	N	Y	Y	N	N		N	N			N			Y
6	22	F	F	87	N		N	N	N		170	Y	Y	Y	Y	N	N	N	N	PACS	maj-92	12	35	3	Y	N	N	N	N		N	14	N	N	N	N	N	N	N	N		N	N			N			N
11	6	F	M	77	N		N	N	N		140	Y	Y	Y	Y	N	Y	N	N	PACS	maj-92	0	15	1	Y	H	Y	Y	N		Y	5	N	N	N	N	N	N	Y	N		N	N			N			Y
3	48	F	M	67	N		N	N	N		170	Y	Y	N	N	N	N	N	Y	PACS	maj-92	9	0	1	Y	L	Y	Y	Y		N	14	N	N	N	N	N	N	N	N		N	N			N			Y
20	23	F	F	55	N		N	N	N		180	Y	N	N	Y	N	N	N	N	PACS	maj-92	10	15	1	N	N	N	Y	N		N	4	N	N	N	N	N	N	N	N		N	N			N			Y
10	24	F	F	73	N		Y	N	N		170	Y	Y	Y	N	N	N	N	N	LACS	maj-92	16	55	3	N	H	N	N	N		Y	6	N	N	N	N	Y	N	Y	N		N	N			N			N
20	15	F	M	75	Y		Y	N	N		140	N	Y	Y	N	N	N	Y	N	POCS	maj-92	14	32	5	N	N	N	Y	N		N	14	N	N	N	N	N	N	N	N		N	N			N			Y
11	12	F	M	75	N		N	N	N		160	Y	Y	N	N	N	N	N	N	LACS	maj-92	12	18	6	N	L	N	Y	Y		N	14	N	N	N	N	N	N	N	N		N	N			N			N
3	8	F	F	54	Y		Y	N	N		130	Y	Y	Y	Y	N	N	N	N	PACS	maj-92	12	35	7	Y	N	Y	Y	N		N	13	N	N	N	N	N	N	N	N		N	N			N			Y
1	4	F	M	44	N		Y	N	N		130	Y	Y	N	Y	N	N	N	N	PACS	maj-92	2	8	1	Y	N	Y	Y	N		N	1	N	N	N	N	N	N	N	N		N	N			N			Y
6	24	D	F	68	N		N	N	N		180	Y	Y	Y	Y	N	Y	N	N	PACS	cze-92	9	4	2	N	L	N	N	N		N	14	Y	N	N	N	N	N	N	N		N	N			N			Y
10	30	F	F	75	Y		Y	Y	N		150	Y	Y	Y	Y	N	N	N	N	PACS	cze-92	11	46	2	Y	N	Y	Y	N		N	8	N	N	N	N	Y	N	Y	N		N	N			N			N
6	6	F	M	80	N		N	N	N		160	N	N	N	N	N	N	Y	N	POCS	cze-92	15	33	2	N	H	N	Y	N		Y	14	N	N	Y	N	N	N	N	N		N	N			N			Y
6	5	F	M	81	N		N	N	N		180	Y	Y	Y	Y	N	N	N	N	PACS	cze-92	13	14	3	Y	N	Y	Y	N		N	14	N	N	N	N	N	N	Y	N		N	N			N			N
9	7	F	F	90	N		N	N	N		202	Y	Y	Y	N	Y	C	N	N	TACS	cze-92	15	8	3	N	L	N	N	N		N	14	N	N	N	N	N	N	N	N		N	N			N			N
1	29	F	M	54	N		Y	Y	N		136	Y	Y	Y	N	N	N	N	N	LACS	cze-92	15	53	3	N	L	N	Y	Y		N	10	N	N	N	N	N	N	N	N		N	N			N			Y
9	40	F	M	78	N		N	N	N		180	N	N	N	N	N	N	Y	N	POCS	cze-92	16	20	3	Y	N	Y	Y	N		N	14	N	N	N	N	N	N	N	N		N	N			N			Y
1	33	F	M	75	Y		Y	Y	N		130	Y	Y	Y	Y	N	N	N	N	PACS	cze-92	17	2	4	N	N	N	Y	N		N	14	N	N	N	N	N	N	N	N		N	N			N			Y
20	38	F	F	71	Y		Y	N	N		180	N	Y	Y	N	N	N	Y	N	POCS	cze-92	15	33	5	Y	H	Y	Y	N		Y	8	N	N	N	N	N	N	N	N		N	N			N			Y
1	16	D	M	65	Y		Y	Y	N		169	Y	Y	Y	Y	N	N	N	N	PACS	cze-92	22	4	6	Y	H	Y	Y	N		Y	14	N	N	N	N	N	N	N	N		N	N			N			Y
3	7	F	M	59	N		Y	N	N		180	N	N	N	Y	N	N	N	N	PACS	cze-92	16	0	2	N	N	N	N	N		N	14	N	N	Y	N	N	N	N	N		N	N			N			Y
24	24	D	F	60	N		Y	Y	N		180	Y	Y	Y	Y	C	Y	N	N	TACS	cze-92	10	0	3	N	N	N	N	N		N	3	N	N	N	N	N	N	N	N		N	N			N			Y
17	29	F	M	71	Y		N	N	N		190	Y	Y	N	N	N	N	N	N	LACS	cze-92	12	38	3	Y	L	Y	Y	Y		N	10	N	N	N	N	N	N	Y	N		N	N			N			Y
10	40	F	F	64	N		Y	N	N		170	Y	Y	Y	Y	N	N	N	N	PACS	cze-92	14	54	3	Y	N	Y	Y	N		N	11	N	N	N	N	Y	N	N	N		N	N			N			N
17	27	F	F	73	Y		N	N	N		150	N	Y	Y	Y	Y	N	N	N	TACS	cze-92	10	5	4	N	H	N	Y	N		N	14	N	Y	Y	N	N	N	N	N		N	N			N			Y
3	9	F	M	58	N		Y	N	N		200	Y	Y	N	Y	N	N	N	N	PACS	cze-92	17	8	4	N	N	N	N	N		N	13	N	N	N	N	Y	N	N	N		N	N			N			Y
1	11	F	F	70	N		Y	Y	N		108	Y	Y	Y	Y	N	N	N	N	PACS	cze-92	18	44	4	Y	L	Y	Y	Y		N	8	N	N	N	N	N	N	Y	N		N	N			N			Y
2	13	F	M	74	Y		Y	N	N		160	Y	Y	N	N	N	N	N	Y	PACS	cze-92	19	21	4	N	N	N	N	N		N	7	N	N	N	N	N	N	N	N		N	N			N			Y
5	24	F	F	54	N		Y	Y	N		130	Y	Y	Y	N	Y	N	N	N	PACS	cze-92	13	28	5	Y	H	Y	Y	N		Y	14	N	N	N	N	N	N	N	N		N	N			N			Y
6	13	D	F	74	N		N	N	N		190	Y	Y	Y	Y	N	N	N	N	PACS	cze-92	9	43	6	Y	N	N	N	N		N	1	N	N	N	N	N	N	N	N		N	N			N			N
15	30	F	M	80	N		N	N	N		170	Y	Y	N	Y	N	N	N	N	PACS	cze-92	9	54	6	N	N	N	Y	N		N	9	N	N	N	N	N	N	Y	N		N	N			N			N
1	17	F	M	65	N		N	N	N		140	N	Y	Y	N	N	N	Y	N	POCS	cze-92	11	15	6	Y	H	Y	Y	N		Y	14	N	N	N	N	N	N	N	N		N	N			N			Y
3	29	F	F	73	N		Y	N	N		160	Y	Y	Y	Y	Y	N	N	N	TACS	cze-92	13	42	6	N	L	N	N	Y		N	14	N	N	N	N	N	N	N	N		N	N			N			Y
11	29	F	M	77	Y		N	N	N		160	N	Y	Y	Y	N	N	N	N	PACS	cze-92	15	42	6	Y	N	Y	Y	N		N	14	N	N	N	N	N	N	N	N		N	N			N			Y
15	3	F	F	78	N		N	N	N		150	N	N	N	Y	N	N	N	N	PACS	cze-92	0	4	7	N	H	N	Y	N		Y	10	N	N	N	N	N	N	Y	N		N	N			N			Y
24	10	D	F	72	N		Y	Y	N		150	N	Y	N	Y	C	C	N	N	PACS	cze-92	17	53	1	N	N	N	N	N		N	14	N	N	N	N	N	N	N	N		N	N			N			Y
25	5	F	M	57	N		Y	Y	N		130	Y	Y	Y	Y	Y	N	N	Y	TACS	cze-92	16	0	2	Y	N	N	N	N		N	14	N	N	N	N	N	N	N	N		N	N			N			Y
25	46	F	F	57	N		Y	Y	N		140	Y	N	N	N	N	N	Y	N	POCS	cze-92	17	3	2	N	L	N	N	Y		N	9	N	N	N	N	N	N	N	N		N	N			N			Y
11	24	F	F	81	N		N	N	N		170	Y	Y	Y	Y	N	N	N	N	PACS	cze-92	13	56	3	Y	N	Y	Y	N		N	14	N	N	N	N	N	N	N	N		N	N			N			Y
2	46	F	F	79	N		N	N	N		195	Y	Y	N	N	N	Y	N	N	PACS	cze-92	16	29	3	N	H	N	N	N		Y	14	N	N	N	N	Y	N	N	N		N	N			N			Y
1	12	F	M	45	Y		Y	N	N		110	Y	Y	Y	N	N	N	Y	N	POCS	cze-92	15	58	4	N	N	N	N	N		N	6	N	N	N	N	N	N	N	N		N	N			N			Y
10	24	F	M	67	N		Y	N	N		150	N	Y	Y	Y	N	N	N	N	PACS	cze-92	17	22	4	Y	L	Y	Y	Y		N	13	N	N	N	N	Y	N	Y	N		N	N			N			N
10	12	D	M	70	N		Y	Y	N		140	Y	Y	Y	N	Y	Y	N	N	TACS	cze-92	9	27	5	N	H	N	N	N		Y	14	N	N	N	N	Y	N	N	N		N	N			N			N
4	26	F	M	47	N		N	N	N		190	Y	Y	Y	N	N	N	N	N	LACS	cze-92	18	30	6	Y	N	Y	Y	N		N	14	N	N	N	N	N	N	Y	N		N	N			N			Y
1	5	F	M	76	Y		Y	N	N		210	Y	Y	Y	Y	C	N	N	N	TACS	cze-92	12	25	2	Y	L	Y	Y	Y		N	14	N	N	N	N	N	N	N	N		N	N			N			Y
10	24	F	M	69	N		Y	Y	N		160	Y	Y	Y	N	N	N	Y	N	POCS	cze-92	12	30	2	N	N	N	N	N		N	7	N	N	N	N	Y	N	Y	N		N	N			N			N
20	45	D	F	72	N		Y	Y	N		101	Y	Y	Y	Y	Y	Y	C	C	TACS	cze-92	16	24	4	Y	N	Y	N	N		N	8	N	N	N	N	N	N	N	N		N	N			N			Y
6	22	F	F	69	N		N	N	N		124	Y	Y	Y	Y	N	N	N	N	PACS	cze-92	10	17	5	Y	H	Y	Y	N		Y	14	N	N	N	N	N	N	N	N		N	N			N			N
24	29	F	M	65	Y		Y	Y	N		145	Y	Y	Y	Y	N	N	N	N	PACS	cze-92	12	55	6	N	L	N	N	Y		N	14	N	N	N	N	N	N	N	N		N	N			N			Y
24	22	F	M	61	N		Y	N	N		140	Y	N	N	N	N	N	Y	N	POCS	cze-92	10	21	2	Y	N	Y	Y	N		N	1	N	N	N	N	N	N	N	N		N	N			N			Y
2	14	F	M	76	Y		N	N	N		170	Y	Y	Y	Y	N	N	N	N	PACS	cze-92	12	41	2	N	N	N	N	N		N	9	N	N	N	N	Y	N	N	N		N	N			N			Y
2	30	F	F	79	Y		Y	N	N		185	Y	Y	Y	N	N	N	N	N	LACS	cze-92	12	44	2	Y	H	Y	Y	N		Y	14	N	N	N	N	Y	N	N	N		N	N			N			Y
6	18	F	M	54	N		N	N	Y		154	Y	Y	Y	Y	N	N	N	N	PACS	cze-92	12	49	2	N	N	N	N	N		N	14	N	N	N	N	N	N	N	N		N	N			N			N
1	4	F	F	76	Y		N	N	N		150	Y	Y	Y	Y	C	N	N	N	TACS	lip-92	10	43	4	N	L	N	Y	Y		N	14	N	N	N	N	N	N	N	N		N	N			N			Y
11	12	F	F	83	Y		N	N	N		150	N	Y	Y	N	N	N	N	N	LACS	lip-92	17	21	4	N	N	N	N	N		N	12	N	N	N	N	N	N	N	N		N	N			N			Y
10	10	F	F	71	N		Y	N	N		160	Y	Y	Y	N	N	N	N	N	LACS	lip-92	11	42	5	Y	L	Y	Y	Y		N	5	N	N	N	N	Y	N	N	N		N	N			N			N
20	29	F	F	92	N		Y	Y	N		190	Y	Y	Y	Y	Y	Y	N	N	TACS	lip-92	16	35	6	Y	N	Y	Y	N		N	14	N	N	N	N	N	N	N	N		N	N			N			Y
25	44	F	M	81	Y		Y	Y	N		160	N	N	N	N	N	N	Y	N	POCS	lip-92	11	35	2	Y	H	Y	Y	N		Y	11	N	N	N	N	N	N	N	N		N	N			N			Y
16	36	F	F	83	N		Y	N	N		160	Y	Y	Y	N	N	N	N	N	LACS	lip-92	9	59	2	N	H	N	Y	N		Y	14	N	N	N	N	N	N	Y	N		N	N			Y	14	HEMATURIA	N
16	26	F	F	77	N		Y	N	N		160	N	Y	Y	Y	N	N	N	N	PACS	lip-92	13	51	2	Y	N	Y	N	N		N	14	N	N	N	N	N	N	Y	N		N	N			N			N
10	24	D	M	73	Y		Y	Y	N		200	Y	Y	Y	Y	Y	Y	N	N	TACS	lip-92	14	20	2	N	N	N	N	N		N	14	N	N	N	N	Y	N	N	N		N	N			N			N
10	7	F	M	83	Y		Y	N	N		160	Y	Y	Y	N	N	N	N	N	LACS	lip-92	14	22	2	N	L	N	N	Y		N	14	N	N	N	N	N	N	N	N		N	N			N			N
24	24	D	M	77	N		Y	Y	N		140	N	N	Y	N	N	N	Y	Y	POCS	lip-92	12	33	3	Y	L	Y	N	Y		N	2	N	N	N	N	N	N	N	N		N	N			N			Y
2	8	F	F	81	N		Y	N	N		170	Y	Y	Y	N	N	N	N	N	LACS	lip-92	13	50	3	N	N	N	Y	N		N	13	N	N	N	N	Y	N	N	N		N	N			N			Y
10	9	F	M	81	Y		Y	Y	N		170	Y	Y	Y	Y	N	N	N	N	PACS	lip-92	14	23	3	Y	N	Y	Y	N		N	13	N	N	N	N	N	N	N	N		N	N			N			N
10	40	F	M	78	Y		Y	Y	N		190	Y	Y	N	Y	N	N	N	N	PACS	lip-92	14	26	3	N	H	N	N	N		Y	3	N	N	N	N	Y	N	N	N		N	N			N			N
1	9	F	F	58	N		Y	Y	N		170	Y	Y	Y	N	Y	Y	N	N	TACS	lip-92	21	54	3	Y	H	Y	Y	N		Y	14	N	N	N	N	N	N	N	N		N	N			N			Y
24	20	F	M	46	N		Y	N	N		130	Y	Y	Y	N	N	N	N	N	LACS	lip-92	13	44	5	N	N	N	Y	N		N	14	N	N	N	N	N	N	N	N		N	N			N			Y
5	20	F	M	54	N		Y	Y	N		180	Y	Y	Y	N	Y	Y	N	N	TACS	lip-92	21	1	5	N	L	N	N	Y		N	14	N	N	N	N	N	N	N	N		N	N			N			Y
25	41	F	F	75	N		Y	N	N		220	N	Y	Y	N	N	N	N	N	LACS	lip-92	99	99	6	Y	N	Y	Y	N		N	14	N	N	N	N	N	N	N	N		N	N			N			Y
8	36	F	M	80	N		Y	Y	N		190	Y	Y	N	N	N	Y	N	N	PACS	lip-92	9	33	6	Y	L	Y	N	Y		N	14	N	N	N	N	N	N	N	N		N	N			N			Y
5	8	F	F	30	N		Y	Y	N		130	Y	Y	Y	Y	Y	N	N	N	TACS	lip-92	14	36	6	Y	N	Y	Y	N		N	14	N	N	N	N	N	N	N	N		N	N			N			Y
2	10	F	M	79	N		Y	Y	N		220	N	N	N	Y	N	N	N	N	PACS	lip-92	18	27	6	N	H	N	Y	N		Y	10	N	N	N	N	N	N	N	N		N	N			N			Y
27	3	F	F	59	Y		Y	N	N		180	Y	Y	Y	N	N	N	N	N	LACS	lip-92	20	2	1	Y	N	Y	Y	N		N	11	N	N	N	N	N	N	Y	N		N	N			N			N
25	12	D	F	71	N		Y	Y	N		220	Y	Y	Y	N	Y	C	N	N	TACS	lip-92	17	42	2	Y	N	N	N	N		N	14	N	N	N	N	N	N	N	N		N	N			Y	2	HAEMORRHAGIC CONV OF INFARCT	Y
6	24	F	F	80	N		N	N	N		170	Y	Y	Y	Y	N	N	Y	Y	POCS	lip-92	13	5	2	N	N	N	N	N		N	8	N	N	N	N	N	N	N	N		N	N			N			N
17	8	D	M	64	N		Y	N	N		110	Y	Y	Y	Y	N	N	N	N	PACS	lip-92	15	8	2	N	L	N	N	N		N	1	N	N	N	N	N	N	N	N		N	N			N			N
20	30	F	M	87	N		Y	N	N		136	Y	Y	Y	N	Y	Y	N	N	TACS	lip-92	16	12	3	N	L	N	N	Y		N	10	N	N	N	N	N	N	N	N		N	N			N			N
1	21	F	F	64	N		N	N	N		205	Y	Y	Y	N	N	N	N	N	LACS	lip-92	8	41	4	Y	H	Y	Y	N		Y	12	N	N	N	N	N	N	N	N		N	N			N			Y
25	33	F	M	71	Y		Y	Y	N		150	N	N	N	N	N	N	Y	N	POCS	lip-92	17	38	5	N	N	N	Y	N		N	14	N	N	N	N	N	N	N	N		N	N			N			Y
8	24	F	M	79	N		Y	Y	N		160	N	N	N	Y	N	N	N	N	PACS	lip-92	12	2	5	Y	H	Y	Y	N		N	2	N	N	N	Y	N	N	N	N		N	N			N			Y
8	30	F	F	51	Y		Y	N	N		200	N	N	Y	N	N	N	N	N	PACS	lip-92	11	48	6	N	N	N	N	N		N	5	N	N	N	N	N	N	N	N		N	N			N			N
6	27	D	M	78	N		N	N	N		170	Y	Y	Y	Y	Y	N	N	Y	TACS	lip-92	11	47	6	Y	N	N	N	N		N	10	N	N	N	N	N	N	N	N		N	N			N			N
17	12	F	F	66	Y		Y	Y	N		160	Y	Y	N	Y	N	N	N	N	PACS	lip-92	12	33	6	Y	L	Y	Y	Y		N	5	N	N	N	N	N	N	N	N		N	N			N			Y
20	39	F	M	73	Y		Y	N	N		126	N	N	Y	N	N	N	Y	N	POCS	lip-92	15	51	6	N	N	N	Y	N		N	6	N	N	N	N	N	N	N	N		N	N			N			N
5	29	F	M	56	N		Y	Y	N		160	Y	Y	Y	N	N	N	N	N	LACS	lip-92	12	6	1	Y	H	Y	Y	N		Y	14	N	N	N	N	N	N	N	N		N	N			N			Y
16	7	F	M	67	Y		Y	Y	N		150	N	Y	Y	N	N	N	N	N	LACS	lip-92	13	40	1	N	N	N	N	N		N	14	N	N	N	N	N	N	N	N		N	N			N			N
2	39	F	M	84	N		N	N	N		150	N	Y	Y	N	N	N	N	N	LACS	lip-92	10	12	2	Y	L	Y	Y	Y		N	14	N	N	N	N	Y	N	N	N		N	N			N			Y
4	18	F	M	66	N		N	N	N		170	N	Y	Y	N	Y	Y	N	N	TACS	lip-92	15	7	2	N	L	N	N	Y		N	14	N	N	N	N	N	N	N	N		N	N			N			Y
27	26	F	F	56	Y		N	N	N		120	Y	Y	Y	N	N	N	N	N	LACS	lip-92	7	45	4	Y	N	Y	Y	N		N	14	N	N	N	N	N	N	N	N		N	N			N			N
17	36	F	M	85	Y		Y	N	N		180	Y	Y	N	N	N	N	Y	N	POCS	lip-92	14	10	4	Y	N	Y	N	N		N	14	N	N	N	N	N	N	N	N		N	N			N			N
17	4	F	F	72	Y		Y	Y	N		150	Y	Y	Y	N	N	Y	N	N	PACS	lip-92	13	36	6	N	H	N	Y	N		Y	14	N	N	N	N	N	N	N	N		N	N			N			N
6	24	F	F	88	N		N	N	N		140	Y	Y	Y	N	N	N	N	N	LACS	lip-92	14	6	6	N	L	N	N	N		N	14	N	N	N	N	N	N	N	N		N	N			N			N
4	24	F	M	62	N		N	N	N		160	Y	N	N	N	N	N	N	N	PACS	lip-92	17	36	7	Y	N	Y	Y	N		N	4	N	N	N	N	N	N	N	N		N	N			N			Y
2	23	F	M	59	N		N	N	N		180	N	Y	Y	N	N	N	N	N	LACS	lip-92	9	13	2	N	N	N	Y	N		N	1	N	N	N	N	N	N	N	N		N	N			N			Y
6	19	F	M	65	N		N	N	N		130	Y	Y	Y	Y	Y	N	N	N	TACS	lip-92	11	1	3	Y	H	N	N	N		N	14	N	N	N	N	N	N	N	N		N	N			N			Y
6	28	D	M	89	Y		N	N	N		210	Y	Y	Y	N	N	N	N	N	PACS	lip-92	10	30	4	Y	L	N	N	N		N	14	N	N	N	N	N	N	N	N		N	N			N			Y
26	32	F	M	52	Y		Y	N	N		140	Y	Y	Y	N	N	N	N	N	LACS	lip-92	10	32	4	N	N	N	Y	N		N	9	N	N	N	N	N	N	N	N		N	N			N			N
16	33	F	M	63	Y		Y	N	N		155	N	Y	Y	N	N	N	N	N	LACS	lip-92	15	53	6	Y	H	Y	N	N		Y	14	N	N	N	N	N	N	N	N		N	N			N			Y
16	24	F	M	69	N		Y	N	N		185	Y	Y	Y	N	N	N	N	N	LACS	sie-92	13	34	7	Y	N	Y	Y	N		N	10	N	N	N	N	N	N	Y	N		N	N			N			N
1	15	F	F	41	N		N	N	N		110	Y	Y	Y	Y	N	N	N	N	PACS	sie-92	22	18	2	N	L	N	Y	Y		N	11	N	N	N	N	N	N	N	N		N	N			N			Y
6	7	D	M	79	N		N	N	N		130	Y	Y	Y	Y	Y	C	N	N	TACS	sie-92	16	35	3	N	N	N	Y	N		N	14	N	N	N	N	N	N	N	N		N	N			N			Y
21	6	F	F	84	N		N	N	N		130	N	N	N	N	N	N	Y	N	POCS	sie-92	17	30	3	Y	N	Y	Y	N		N	8	N	N	N	N	N	N	N	N		N	N			N			N
3	27	F	M	81	N		Y	N	N		150	N	Y	N	N	N	N	Y	Y	POCS	sie-92	11	3	4	N	H	N	N	N		Y	6	N	N	N	N	N	N	N	N		N	N			N			Y
27	6	F	M	48	Y		Y	Y	N		147	Y	Y	Y	N	N	Y	N	N	PACS	sie-92	12	4	4	N	H	N	N	N		Y	14	N	N	N	N	N	N	N	N		N	N			N			Y
20	36	F	M	41	N		Y	Y	N		136	Y	Y	Y	Y	N	N	N	N	PACS	sie-92	20	44	5	Y	N	N	Y	N		N	3	N	N	N	N	N	N	N	N		N	N			N			Y
24	17	D	F	63	N		Y	N	N		130	Y	C	Y	C	C	C	N	N	PACS	sie-92	9	34	6	N	H	N	N	N		Y	14	N	N	N	N	N	N	N	N		N	N			N			Y
4	3	F	M	72	N		N	N	N		221	N	N	N	Y	N	Y	N	N	PACS	sie-92	23	16	6	N	N	N	N	N		N	14	N	N	N	N	N	N	N	N		N	N			N			N
20	46	F	F	62	N		Y	Y	N		145	Y	Y	N	N	N	N	N	N	LACS	sie-92	10	2	7	Y	L	Y	Y	Y		N	14	N	N	N	N	N	N	N	N		N	N			N			Y
27	23	F	M	34	N		Y	Y	N		145	Y	Y	Y	Y	C	C	N	N	TACS	sie-92	13	10	7	N	N	N	N	N		N	14	N	N	N	N	N	N	N	N		N	N			N			Y
24	8	F	M	53	Y		Y	Y	N		150	Y	Y	Y	Y	C	Y	N	N	TACS	sie-92	9	49	2	Y	H	Y	Y	N		Y	14	N	N	N	N	N	Y	N	N		N	N			N			Y
26	34	F	F	89	Y		Y	N	N		170	N	N	Y	N	N	N	N	N	PACS	sie-92	12	6	2	Y	N	Y	Y	N		N	9	N	N	N	N	N	N	N	N		N	N			N			Y
20	41	D	F	79	Y		Y	Y	N		180	Y	Y	Y	Y	C	C	C	N	TACS	sie-92	20	3	3	Y	L	Y	Y	Y		N	14	N	N	N	N	N	N	N	N		N	N			N			Y
6	12	F	M	45	Y		Y	N	N		180	Y	N	N	Y	N	N	N	N	PACS	sie-92	21	31	3	N	N	N	Y	N		N	7	N	N	N	N	N	N	N	N		N	N			N			N
25	18	D	M	61	N		Y	Y	N		150	Y	Y	Y	N	N	N	N	N	PACS	sie-92	9	37	4	N	L	N	Y	Y		N	14	N	N	Y	N	N	N	N	N		N	N			N			Y
6	19	F	M	48	N		N	N	N		140	Y	Y	Y	N	C	C	N	N	PACS	sie-92	10	16	4	Y	L	N	N	N		N	8	N	N	N	N	N	N	N	N		N	N			N			N
6	13	F	M	64	Y		N	N	N		220	N	Y	N	N	N	N	N	N	PACS	sie-92	13	48	4	N	N	N	N	N		N	14	Y	N	N	N	N	N	Y	N		N	N			N			Y
1	16	F	M	70	N		N	N	N		140	Y	Y	Y	Y	Y	N	N	N	TACS	sie-92	10	49	5	N	N	N	N	N		N	14	N	N	N	N	N	N	N	N		N	N			N			Y
6	24	F	F	73	N		N	N	N		130	Y	Y	Y	Y	N	N	N	N	PACS	sie-92	14	19	6	Y	H	Y	Y	N		Y	6	N	N	N	N	N	N	N	N		N	N			N			Y
10	30	F	M	59	N		Y	Y	N		170	Y	Y	Y	Y	N	N	N	N	PACS	sie-92	12	44	2	Y	N	Y	Y	N		N	14	N	N	N	N	N	N	Y	N		N	N			N			N
11	27	F	F	95	N		N	N	N		140	N	N	N	Y	C	C	N	N	PACS	sie-92	15	14	2	N	H	N	N	N		Y	7	N	N	N	N	N	N	N	N		N	N			N			N
10	48	D	M	65	Y		Y	Y	N		170	Y	Y	Y	Y	Y	Y	N	N	TACS	sie-92	17	32	2	Y	N	Y	Y	N		N	14	N	N	N	N	Y	N	Y	N		N	N			N			N
4	8	F	M	71	N		N	N	N		160	N	Y	Y	N	N	N	Y	Y	POCS	sie-92	15	52	3	N	L	N	N	N		N	9	N	Y	N	Y	N	N	N	N		N	N			N			Y
26	21	F	F	65	N		Y	N	N		160	Y	Y	Y	N	N	N	N	N	LACS	sie-92	12	16	3	Y	L	Y	Y	Y		N	4	N	N	N	N	N	N	N	N		N	N			N			Y
17	48	F	M	66	Y		N	N	N		140	N	N	N	Y	N	N	N	N	PACS	sie-92	18	42	3	N	N	N	Y	N		N	10	N	N	N	N	N	N	N	N		N	N			N			N
17	36	F	M	67	Y		Y	Y	N		140	Y	Y	Y	N	N	Y	N	N	PACS	sie-92	14	35	4	Y	N	Y	Y	N		N	14	N	N	N	N	N	N	N	N		N	N			N			N
2	7	D	M	81	N		Y	N	N		105	Y	Y	N	N	C	N	N	N	PACS	sie-92	16	21	4	Y	N	Y	Y	N		N	14	N	N	N	N	N	N	N	N		N	N			N			Y
2	17	F	F	60	N		Y	N	N		140	Y	Y	Y	Y	Y	N	N	N	TACS	sie-92	12	17	5	N	H	N	N	N		Y	13	N	N	N	N	N	N	N	N		N	N			N			Y
2	17	F	F	80	Y		Y	Y	N		190	Y	Y	Y	N	N	Y	N	N	PACS	sie-92	19	31	6	Y	N	Y	Y	N		N	13	N	N	N	N	N	N	N	N		N	N			N			Y
11	30	D	M	78	N		N	N	N		150	Y	Y	Y	N	Y	C	Y	N	POCS	sie-92	21	8	6	N	H	N	Y	N		Y	12	N	N	N	N	N	N	N	N		N	N			N			Y
25	22	D	F	63	N		Y	Y	N		170	Y	Y	Y	Y	C	C	Y	C	POCS	sie-92	12	38	7	N	N	N	Y	N		N	14	N	N	N	N	N	N	N	N		N	N			N			Y
24	46	F	F	54	N		Y	N	N		160	Y	Y	N	N	N	N	N	N	LACS	sie-92	14	4	7	N	L	N	Y	Y		N	5	N	N	N	N	N	N	N	N		N	N			N			Y
16	9	D	M	80	Y		Y	N	N		180	Y	Y	Y	N	Y	Y	N	N	TACS	sie-92	9	22	1	Y	H	N	N	N		N	5	N	N	N	N	Y	N	N	N		N	N			N			Y
25	8	F	M	61	Y		N	N	N		140	N	Y	N	N	N	N	Y	N	POCS	sie-92	16	29	1	Y	H	Y	Y	N		Y	10	N	N	N	N	N	N	N	N		N	N			N			N
26	42	F	F	50	N		Y	N	N		188	Y	N	N	N	N	N	Y	N	POCS	sie-92	10	40	2	N	N	N	Y	N		N	2	N	N	N	N	N	N	Y	N		N	N			N			Y
17	12	F	M	53	Y		Y	N	N		180	Y	Y	Y	N	N	N	N	N	LACS	sie-92	16	47	3	Y	L	Y	Y	Y		N	14	N	N	N	N	N	N	N	N		N	N			N			Y
1	14	F	F	77	Y		N	N	N		210	Y	Y	Y	N	N	N	N	N	LACS	sie-92	18	21	3	N	N	N	Y	N		N	14	N	N	N	N	N	N	N	N		N	N			N			Y
11	14	F	M	49	Y		Y	N	N		200	N	Y	N	N	N	N	N	N	PACS	sie-92	16	40	4	Y	N	Y	Y	N		N	2	N	N	N	N	N	N	Y	N		N	N			N			Y
11	32	F	F	68	N		N	N	N		150	N	Y	Y	N	N	N	N	N	LACS	sie-92	19	25	4	N	H	N	Y	N		Y	2	N	N	N	N	N	N	N	N		N	N			N			Y
20	15	D	M	78	N		Y	Y	N		140	Y	Y	Y	Y	C	C	C	N	TACS	sie-92	14	52	5	N	N	N	N	N		N	3	N	N	N	N	N	N	N	N		N	N			N			Y
20	8	F	M	68	N		Y	N	N		178	N	N	N	N	N	N	N	N	PACS	sie-92	16	54	6	Y	L	Y	Y	Y		N	5	N	N	N	N	N	N	N	N		N	N			N			Y
25	9	F	F	53	N		Y	N	N		140	N	Y	Y	N	N	N	N	N	LACS	sie-92	4	42	7	N	N	N	Y	N		N	13	Y	N	Y	N	N	N	N	N		N	N			N			Y
2	20	F	M	74	N		Y	N	N		150	Y	Y	N	Y	N	N	N	N	PACS	sie-92	12	35	7	Y	N	Y	Y	N		N	11	N	N	N	N	N	N	N	N		N	N			N			Y
20	14	F	M	45	N		Y	Y	N		176	Y	Y	Y	N	N	N	N	N	LACS	sie-92	0	22	1	N	H	N	Y	N		Y	3	N	N	N	N	N	N	Y	N		N	N			N			Y
4	4	D	M	56	N		N	N	N		200	Y	Y	Y	Y	N	N	N	N	PACS	sie-92	16	14	1	Y	H	N	N	N		N	1	N	N	N	N	N	N	N	N		N	N			N			N
26	18	F	F	46	Y		Y	Y	N		190	Y	N	N	N	N	N	N	N	PACS	sie-92	2	17	2	N	L	N	Y	Y		N	3	N	N	N	N	N	N	Y	N		N	N			N			Y
20	33	F	M	59	N		Y	Y	N		138	Y	Y	Y	N	C	C	N	Y	PACS	wrz-92	11	17	3	Y	N	Y	Y	N		N	14	N	N	N	N	N	N	N	N		N	N			N			Y
16	6	F	F	67	Y		Y	N	N		205	Y	Y	Y	N	N	N	N	N	LACS	wrz-92	12	26	4	N	N	N	N	N		N	11	N	N	N	N	N	N	Y	N		N	N			N			N
2	39	F	M	55	N		N	N	N		130	N	Y	Y	N	N	N	N	N	LACS	wrz-92	14	32	5	Y	L	Y	Y	Y		N	9	N	N	N	N	N	N	N	N		N	N			N			Y
2	4	F	M	70	N		Y	N	N		190	N	Y	Y	N	N	N	N	N	LACS	wrz-92	17	10	5	N	N	N	Y	N		N	14	N	N	N	N	Y	N	N	N		N	N			N			Y
2	16	F	F	74	N		N	N	N		150	Y	Y	Y	N	N	N	N	N	LACS	wrz-92	9	58	6	Y	H	Y	Y	N		Y	8	N	N	N	N	N	N	N	N		N	N			N			Y
1	18	F	F	80	N		Y	Y	N		190	Y	Y	Y	N	Y	Y	N	N	TACS	wrz-92	15	50	6	Y	N	Y	N	N		N	11	N	N	N	N	N	N	N	N		N	N			N			Y
28	36	F	M	58	N		Y	Y	N		170	N	Y	Y	N	N	N	N	N	LACS	wrz-92	10	8	1	N	H	N	Y	N		Y	5	N	N	N	N	N	N	Y	N		N	N			N			Y
3	23	F	M	70	N		Y	N	N		170	Y	Y	N	N	N	N	N	N	LACS	wrz-92	8	1	4	Y	N	Y	Y	N		N	13	N	N	N	N	N	N	N	N		N	N			N			Y
3	20	F	M	71	N		Y	N	N		135	Y	Y	Y	N	C	Y	N	N	TACS	wrz-92	8	5	4	N	L	N	N	Y		N	14	N	N	N	N	Y	N	N	N		N	N			N			Y
2	12	F	F	37	Y		Y	N	N		140	Y	Y	N	N	N	N	N	N	LACS	wrz-92	17	58	4	N	N	N	N	N		N	14	N	N	N	Y	N	N	N	N		N	N			N			Y
2	17	F	M	79	Y		Y	Y	N		150	Y	Y	C	Y	C	N	N	N	TACS	wrz-92	12	40	5	Y	L	Y	Y	Y		N	14	N	N	N	N	Y	N	N	N		N	N			N			Y
2	24	F	F	64	N		Y	Y	N		150	Y	N	N	N	N	N	N	Y	PACS	wrz-92	14	11	5	N	L	N	Y	Y		N	14	N	N	N	N	N	N	N	N		N	N			N			Y
6	28	F	F	74	Y		Y	Y	N		200	Y	Y	N	Y	N	N	N	Y	PACS	wrz-92	12	4	6	N	N	N	N	N		N	7	N	N	N	N	N	N	N	N		N	N			N			Y
11	12	F	F	59	N		Y	N	N		190	Y	Y	N	Y	C	C	N	N	TACS	wrz-92	20	51	2	Y	N	Y	Y	N		N	10	N	N	N	N	N	N	N	N		N	N			N			Y
1	47	D	M	76	N		Y	Y	N		150	Y	Y	Y	N	N	Y	N	N	PACS	wrz-92	9	58	3	N	N	N	N	N		N	14	N	N	N	N	N	N	N	N		N	N			N			Y
26	15	F	F	74	N		Y	Y	N		170	Y	Y	N	Y	N	N	N	N	PACS	wrz-92	11	1	3	Y	H	N	N	N		N	9	N	N	N	Y	N	N	N	N		N	N			N			Y
1	36	D	F	83	N		N	N	N		130	Y	Y	Y	N	N	Y	N	N	PACS	wrz-92	17	52	3	N	L	N	Y	Y		N	14	N	N	N	N	N	N	N	N		N	N			N			Y
1	24	D	F	75	N		Y	N	N		180	Y	Y	Y	N	Y	Y	N	N	TACS	wrz-92	17	54	3	Y	N	Y	N	N		N	5	N	N	N	N	N	N	N	N		N	N			Y	5	BLADDER HAEMORRHAGE	Y
20	30	D	M	48	N		Y	Y	N		190	N	Y	Y	Y	C	C	N	N	TACS	wrz-92	18	26	3	Y	N	Y	Y	N		N	14	Y	Y	N	N	N	N	N	N		N	N			N			Y
4	20	F	M	74	N		N	N	N		180	N	Y	Y	Y	N	N	N	Y	PACS	wrz-92	14	30	4	N	H	N	Y	N		Y	14	N	N	N	N	N	N	N	N		N	N			N			Y
10	10	F	M	67	N		Y	Y	N		130	Y	Y	Y	N	N	N	N	N	LACS	wrz-92	14	56	4	Y	H	Y	Y	N		Y	14	N	N	N	N	Y	N	N	N		N	N			N			N
28	14	F	M	60	Y		Y	Y	N		180	Y	Y	Y	Y	N	N	N	N	PACS	wrz-92	18	47	4	Y	N	Y	Y	N		N	14	N	N	N	N	N	N	Y	N		N	N			N			Y
11	34	F	F	64	N		Y	Y	N		200	N	Y	Y	N	Y	N	N	N	PACS	wrz-92	14	56	5	N	N	N	Y	N		N	2	N	N	N	N	N						N			N			Y
24	6	F	M	70	N		Y	N	N		190	Y	Y	Y	Y	Y	Y	N	N	TACS	wrz-92	16	47	5	Y	N	Y	Y	N		N	7	N	N	N	N	N	N	N	N		N	N			N			N
17	5	F	F	54	Y		Y	Y	N		140	Y	Y	Y	Y	N	N	N	N	PACS	wrz-92	8	19	6	N	L	N	N	Y		N	6	N	N	N	N	Y	Y	N	N		N	N			N			Y
6	11	F	M	72	Y		N	N	N		160	N	Y	Y	N	N	N	N	N	LACS	wrz-92	13	35	2	Y	L	Y	Y	Y		N	14	N	N	N	N	N	N	Y	N		N	N			N			Y
6	27	D	F	92	N		N	N	N		140	Y	Y	Y	Y	Y	Y	Y	N	POCS	wrz-92	12	8	3	N	H	N	N	N		N	14	N	N	N	N	N	N	N	N		N	N			N			N
2	28	F	M	67	N		Y	Y	N		180	N	Y	N	N	N	N	N	N	PACS	wrz-92	17	19	3	N	N	N	Y	N		N	9	N	N	N	N	Y	N	N	N		N	N			N			Y
21	12	F	M	76	Y		N	N	N		110	N	Y	Y	N	N	N	N	N	LACS	wrz-92	17	40	3	N	N	N	N	N		N	11	N	Y	N	N	N	N	N	N		N	N			N			N
30	48	F	M	63	N		Y	Y	N		140	N	Y	Y	N	N	N	N	N	LACS	wrz-92	10	3	5	Y	H	Y	N	N		Y	11	N	N	N	N	N	N	N	Y		N	N			N			N
6	32	D	F	81	Y		N	N	N		150	N	Y	Y	Y	N	N	N	N	PACS	wrz-92	13	20	6	Y	N	N	N	N		N	8	N	N	N	N	N	N	N	N		N	N			N			N
4	6	F	F	55	N		Y	N	N		110	Y	Y	Y	N	N	N	N	N	LACS	wrz-92	16	31	6	Y	L	Y	Y	Y		N	5	N	N	N	N	N	N	N	N		N	N			N			Y
6	8	D	F	81	N		Y	Y	N		145	N	N	N	C	Y	N	Y	N	POCS	wrz-92	17	43	6	N	L	N	N	Y		N	3	N	N	N	N	N	N	N	N		N	N			N			Y
10	6	D	M	64	N		Y	N	N		150	Y	Y	Y	Y	Y	N	N	N	TACS	wrz-92	12	25	1	N	H	N	N	N		Y	13	N	N	N	N	Y	N	Y	N		N	N			N			N
21	31	F	F	84	Y		N	N	N		150	Y	Y	Y	N	Y	Y	N	N	TACS	wrz-92	13	38	1	Y	L	Y	Y	Y		N	14	N	N	N	N	N	N	N	N		N	N			N			Y
24	37	F	F	64	N		Y	N	N		220	N	N	Y	N	N	N	Y	N	POCS	wrz-92	14	57	1	N	N	N	N	N		N	8	N	N	N	N	N	N	Y	N		N	N			N			Y
2	7	D	F	80	N		Y	N	N		170	N	Y	Y	N	N	N	Y	N	POCS	wrz-92	14	45	1	Y	N	Y	Y	N		N	11	N	N	N	N	N	N	N	N		N	N			N			Y
7	25	F	M	65	Y		N	N	N		150	Y	N	N	N	N	N	N	N	PACS	wrz-92	10	56	2	Y	N	Y	Y	N		N	12	N	N	N	N	Y	N	N	Y		N	N			N			N
10	6	F	M	56	Y		Y	Y	N		200	Y	Y	Y	N	N	N	N	N	LACS	wrz-92	12	55	3	N	H	N	Y	N		Y	14	N	N	N	N	Y	N	N	N		N	N			N			N
26	13	F	F	52	N		Y	Y	N		150	Y	Y	Y	N	N	N	N	N	LACS	wrz-92	16	7	3	Y	N	Y	Y	N		N	9	N	N	N	N	N	N	Y	N		N	N			N			Y
5	40	F	M	77	Y		Y	N	N		160	Y	Y	Y	N	N	N	Y	N	POCS	wrz-92	16	58	4	N	N	N	Y	N		N	8	N	N	N	N	N	N	N	N		N	N			N			Y
25	32	F	M	61	Y		Y	Y	N		140	N	Y	N	N	Y	N	Y	N	POCS	pa�-92	9	47	5	Y	L	Y	Y	Y		N	13	N	N	N	N	N	N	N	N		N	N			N			Y
2	23	F	F	80	N		N	N	N		160	Y	Y	Y	N	N	N	N	Y	PACS	pa�-92	11	23	5	N	H	N	N	N		Y	8	N	N	N	N	Y	Y	N	N		N	N			N			Y
2	4	F	M	77	Y		Y	Y	N		145	Y	Y	Y	N	C	Y	N	N	TACS	pa�-92	11	21	6	Y	N	N	N	N		N	5	N	N	N	N	N	N	N	N		N	N			Y		LIVER FAILURE	Y
2	15	D	M	78	N		Y	Y	N		150	Y	Y	Y	Y	Y	N	N	N	TACS	pa�-92	12	50	6	N	L	N	Y	Y		N	13	N	N	N	N	Y	N	N	N		N	N			N			Y
6	16	F	F	74	N		N	N	N		190	Y	Y	Y	Y	C	C	C	Y	TACS	pa�-92	16	15	6	Y	N	Y	Y	N		N	14	N	N	N	N	N	N	N	N		N	N			N			N
28	36	F	M	76	Y		Y	N	N		180	Y	Y	Y	N	N	N	N	N	LACS	pa�-92	19	1	6	N	N	N	Y	N		N	3	N	N	N	N	N	N	N	N		N	N			N			N
2	5	F	M	80	N		Y	Y	N		170	Y	Y	Y	Y	C	N	N	N	TACS	pa�-92	12	24	7	N	H	N	N	N		Y	8	N	N	N	N	Y	N	N	N		N	N			N			Y
2	7	F	M	87	Y		N	N	N		180	N	N	Y	N	N	N	N	Y	PACS	pa�-92	13	33	7	Y	H	Y	Y	N		N	14	N	N	N	N	N	N	N	N		N	N			Y	8	BLEEDING FROM INJECTION POINTS	Y
20	5	F	M	73	N		N	N	N		130	N	Y	N	N	N	N	N	N	PACS	pa�-92	17	10	7	N	N	N	Y	N		N	5	N	N	N	N	N	N	N	N		N	N			N			Y
30	40	F	F	71	Y		Y	Y	N		140	Y	Y	Y	Y	N	N	N	N	PACS	pa�-92	10	2	2	Y	L	Y	N	Y		N	14	N	N	N	N	N	N	Y	N		N	N			Y	1	HEMATOMA SUBCUTANEUM	Y
30	4	F	M	75	Y		Y	Y	N		180	Y	Y	Y	N	Y	Y	N	N	TACS	pa�-92	12	51	2	N	N	N	N	N		N	13	N	N	N	N	N	N	N	Y		N	N			N			N
3	10	F	M	58	N		Y	Y	N		150	Y	Y	N	N	N	N	N	N	LACS	pa�-92	17	35	2	N	N	N	N	N		N	12	N	N	N	N	N	N	N	N		N	N			N			Y
3	19	F	M	49	N		Y	N	N		160	Y	Y	Y	Y	N	N	N	N	PACS	pa�-92	10	54	3	Y	H	Y	Y	N		Y	13	N	N	N	N	N	N	N	N		N	N			N			Y
10	24	D	F	82	N		Y	Y	N		160	Y	Y	Y	Y	Y	Y	N	N	TACS	pa�-92	13	56	3	Y	N	N	N	N		N	13	Y	N	N	N	Y	N	N	N		N	N			N			N
28	40	D	M	65	N		Y	Y	N		160	Y	Y	Y	Y	N	N	N	N	PACS	pa�-92	8	46	4	Y	L	Y	Y	Y		N	8	N	N	N	N	N	N	N	N		N	N			N			Y
3	13	F	F	71	N		Y	Y	N		170	N	N	N	N	N	N	Y	N	POCS	pa�-92	10	19	4	N	L	N	N	Y		N	13	N	N	N	N	N	N	Y	N		N	N			N			Y
7	20	F	F	74	N		Y	Y	N		195	Y	Y	Y	N	N	N	N	N	LACS	pa�-92	9	32	5	Y	N	Y	N	N		N	11	N	N	N	N	Y	N	N	Y		N	N			N			Y
6	24	F	F	73	N		N	N	N		160	Y	Y	Y	Y	N	N	N	N	PACS	pa�-92	11	23	5	N	H	N	N	N		N	14	N	N	N	N	N	N	N	N		N	N			Y	4	POSS 2 DEG HAEM TO INFARCT	Y
4	7	D	M	68	Y		N	N	N		160	Y	Y	Y	N	Y	Y	N	N	TACS	pa�-92	14	49	6	N	N	N	Y	N		N	14	N	N	N	N	N	N	Y	N		N	N			N			Y
24	44	F	M	51	N		Y	N	N		160	N	N	N	N	N	N	Y	N	POCS	pa�-92	17	58	7	Y	N	Y	Y	N		N	12	N	N	N	N	N	N	N	N		N	N			N			N
17	8	F	F	74	N		Y	N	N		160	Y	Y	Y	N	Y	Y	N	N	TACS	pa�-92	12	4	1	Y	L	Y	Y	Y		N	14	N	N	N	N	N	N	N	N		N	N			N			N
16	28	F	M	77	Y		Y	Y	Y		170	N	Y	Y	Y	Y	N	N	N	TACS	pa�-92	12	16	2	N	N	N	N	N		N	14	Y	N	N	N	N	N	Y	N		N	N			N
7	25	F	M	55	N		N	N	N		180	Y	N	N	N	N	N	N	N	PACS	pa�-92	13	6	2	N	L	N	N	Y		N	12	N	N	N	N	Y	N	N	Y		N	N			N			N
11	16	F	M	72	N		N	N	N		140	Y	Y	Y	Y	N	N	N	Y	PACS	pa�-92	18	7	2	Y	N	Y	Y	N		N	14	N	N	N	N	N	N	N	N		N	N			N			Y
6	19	F	M	85	N		N	N	N		150	Y	Y	Y	Y	N	N	N	N	PACS	pa�-92	12	25	3	Y	H	Y	Y	N		N	14	N	N	N	N	N	N	N	N		N	N			N			Y
30	3	F	F	71	N		Y	N	N		150	Y	Y	Y	N	N	Y	N	N	PACS	pa�-92	15	34	3	N	N	N	N	N		N	14	N	N	N	N	N	N	N	Y		N	N			N			N
26	11	F	F	76	N		Y	N	N		130	Y	Y	Y	N	N	N	N	N	LACS	pa�-92	18	17	4	N	L	N	Y	Y		N	7	N	N	N	N	N	N	N	N		N	N			N			Y
17	8	F	F	69	Y		Y	Y	N		170	Y	Y	Y	Y	N	N	N	N	PACS	pa�-92	13	27	6	Y	N	Y	Y	N		N	14	N	N	N	N	N	N	N	N		N	N			N			Y
10	12	F	M	78	N		Y	N	N		150	N	Y	Y	N	N	N	N	Y	PACS	pa�-92	15	16	6	N	L	N	Y	N		Y	10	N	N	N	N	Y	N	Y	N		N	N			N			N
10	7	F	F	82	Y		Y	Y	N		160	N	N	N	Y	Y	N	N	N	PACS	pa�-92	15	18	6	Y	N	Y	Y	N		N	11	N	N	N	N	Y	N	N	N		N	N			N			N
2	28	F	M	86	Y		Y	N	N		150	Y	N	N	N	C	N	N	N	PACS	pa�-92	11	23	7	Y	H	Y	Y	N		Y	14	N	N	N	N	Y	N	N	N		N	N			N			Y
31	26	F	M	67	N		N	N	N		180	Y	Y	Y	N	N	N	N	N	LACS	pa�-92	11	34	7	N	N	N	N	N		N	14	N	N	N	N	N	N	N	N		N	N			N			N
17	4	F	M	85	N		N	N	N		160	Y	Y	Y	N	N	N	N	N	LACS	pa�-92	17	5	7	N	N	N	Y	N		N	14	N	N	N	N	N	N	N	N		N	N			N			Y
3	7	F	F	72	N		Y	Y	N		160	Y	Y	N	N	N	N	N	N	LACS	pa�-92	16	56	2	Y	H	Y	Y	N		Y	14	N	N	N	N	N	N	N	N		N	N			N			Y
5	40	F	F	61	N		Y	Y	N		140	Y	Y	Y	Y	C	C	N	N	TACS	pa�-92	16	8	2	N	H	N	Y	N		Y	14	N	N	N	N	N	N	N	N		N	N			N			Y
25	41	F	F	73	N		Y	Y	N		140	Y	Y	N	N	N	N	N	Y	PACS	pa�-92	12	17	3	Y	N	Y	Y	N		N	8	N	N	N	N	N	N	N	N		N	N			N			Y
28	31	D	M	60	Y		Y	Y	N		160	Y	Y	Y	Y	Y	N	N	N	TACS	pa�-92	12	58	3	Y	H	Y	Y	N		N	14	N	N	N	N	N	N	N	N		N	N			Y	7	LARGE HAEMATOMA INJECTION SITE	Y
11	48	F	F	82	N		Y	Y	N		190	Y	Y	Y	Y	C	C	C	Y	TACS	pa�-92	14	24	4	N	L	N	Y	Y		N	9	N	N	N	N	N	N	N	N		N	N			N			Y
1	14	F	F	82	N		Y	N	N		170	N	N	N	N	N	N	Y	N	POCS	pa�-92	16	40	4	N	N	N	N	N		N	10	N	N	N	N	N	N	N	N		N	N			N			Y
20	35	D	F	78	Y		Y	Y	N		190	Y	Y	Y	Y	C	C	C	Y	TACS	pa�-92	14	36	6	N	H	N	N	N		Y	7	N	N	N	N	N	N	N	N		N	N			N			Y
4	12	F	M	65	N		N	N	N		130	Y	Y	Y	Y	C	C	N	N	TACS	pa�-92	19	11	6	Y	N	Y	Y	N		N	14	N	N	N	N	N	N	N	N		N	N			N			Y
25	45	U	F	76	N		Y	Y	N		160	Y	Y	Y	N	Y	C	N	N	TACS	pa�-92	9	39	1	Y	L	Y	N	Y		N	14	N	N	N	N	N	N	N	N		N	N			N			Y
31	7	F	M	69	N		N	N	N		155	Y	Y	Y	N	N	N	N	N	LACS	pa�-92	9	23	2	N	H	N	N	N		Y	13	N	N	N	N	Y	N	N	N		N	N			N			Y
2	4	D	M	72	Y		Y	N	N		150	Y	Y	Y	Y	C	N	N	N	TACS	pa�-92	12	32	2	Y	N	Y	N	N		N	3	N	N	N	N	Y	N	N	N		N	N			N			Y
30	44	F	M	71	N		Y	N	N		140	Y	Y	Y	N	N	N	N	Y	PACS	pa�-92	12	38	2	Y	L	Y	N	Y		N	5	N	N	N	N	N	N	N	Y		N	N			N			Y
6	28	F	M	69	N		N	N	N		180	N	N	N	Y	N	N	N	N	PACS	pa�-92	13	43	2	N	N	N	Y	N		N	8	N	N	Y	N	N	N	N	N		N	N			N			Y
6	24	F	F	80	Y		N	N	N		170	Y	Y	Y	Y	N	N	N	N	PACS	pa�-92	13	45	2	Y	N	N	Y	N		N	14	N	N	Y	N	N	N	N	N		N	N			N			Y
11	9	F	F	80	N		N	N	N		200	N	Y	Y	Y	C	Y	C	N	TACS	pa�-92	0	15	3	N	L	N	Y	Y		N	14	N	N	N	N	N	N	N	N		N	N			N			Y
30	20	D	F	64	N		Y	N	N		180	Y	Y	Y	Y	N	N	N	N	PACS	pa�-92	13	7	3	N	N	N	N	N		N	13	N	N	N	N	N	N	Y	Y		N	N			N			Y
16	8	F	M	89	N		Y	Y	N		150	Y	Y	Y	N	N	N	N	N	LACS	pa�-92	16	5	3	Y	H	Y	N	N		N	12	N	N	N	N	N	N	Y	N		N	N			N
25	24	D	M	83	N		Y	Y	N		110	Y	Y	Y	Y	Y	Y	N	Y	TACS	pa�-92	13	13	4	N	N	N	N	N		N	6	N	N	N	N	N	N	N	N		N	N			N			Y
27	29	F	F	49	Y		Y	Y	N		180	Y	Y	N	Y	C	C	N	N	TACS	pa�-92	8	10	4	Y	L	Y	Y	Y		N	14	N	N	N	N	N	N	Y	N		N	N			N			Y
20	47	F	M	62	N		Y	Y	N		170	Y	Y	Y	N	N	N	N	N	LACS	pa�-92	18	25	4	N	N	N	Y	N		N	14	N	Y	Y	N	N	N	Y	N		N	N			N			Y
8	12	D	F	88	Y		Y	Y	N		188	Y	Y	Y	Y	C	C	N	C	TACS	pa�-92	22	14	4	Y	N	Y	N	N		N	14	N	N	N	N	N	N	N	N		N	N			N			Y
6	27	F	M	79	N		N	N	N		130	N	Y	Y	N	C	C	N	N	PACS	pa�-92	11	43	5	N	N	N	Y	N		N	7	N	N	Y	N	N	N	N	N		N	N			N			N
10	7	F	F	77	Y		Y	Y	N		150	Y	Y	Y	N	N	N	Y	N	POCS	pa�-92	14	53	6	N	H	N	N	N		N	13	N	N	N	N	N	N	Y	N		N	N			N			N
16	30	D	M	52	Y		Y	Y	N		120	Y	Y	Y	Y	N	N	N	N	PACS	lis-92	9	56	2	Y	L	Y	Y	Y		N	14	N	N	N	N	Y	N	N	N		N	N			N			N
16	32	D	F	64	Y		Y	N	N		180	Y	Y	Y	N	Y	Y	N	N	TACS	lis-92	9	59	2	Y	L	Y	Y	Y		N	9	N	N	N	N	Y	N	N	N		N	N			N			Y
30	3	F	M	54	N		Y	Y	N		150	Y	Y	Y	Y	N	N	N	N	PACS	lis-92	11	49	2	Y	N	Y	N	N		N	8	N	N	N	N	N	N	Y	N		N	N			N			Y
3	31	F	F	71	Y		N	N	N		140	N	Y	Y	N	N	N	N	N	LACS	lis-92	13	7	3	Y	N	N	N	N		N	14	N	N	N	N	N	N	N	N		N	N			N			N
11	40	D	F	69	N		N	N	N		130	Y	Y	Y	N	Y	Y	Y	N	POCS	lis-92	14	41	3	N	H	N	N	N		N	4	N	N	N	N	N	N	N	N		N	N			N			Y
2	11	D	F	74	N		N	N	N		170	Y	Y	Y	Y	N	N	N	N	PACS	lis-92	16	0	3	N	N	N	N	N		N	14	N	N	N	N	Y	N	N	N		N	N			N			Y
2	10	D	M	65	Y		Y	N	N		155	Y	Y	Y	Y	Y	C	N	N	TACS	lis-92	16	22	3	Y	L	Y	Y	Y		N	0	N	N	N	N	Y	N	N	N		N	N			N			Y
24	29	F	M	66	N		Y	N	N		160	Y	Y	Y	N	N	N	N	N	LACS	lis-92	14	26	4	N	H	N	N	N		Y	14	N	N	N	N	N	N	N	N		N	N			N			N
16	9	F	F	81	Y		Y	Y	N		180	Y	Y	Y	Y	N	N	N	N	PACS	lis-92	15	21	4	Y	H	Y	Y	N		Y	14											N			N			N
1	30	F	M	49	N		Y	N	N		190	Y	Y	Y	N	N	N	N	N	LACS	lis-92	18	24	4	Y	N	Y	Y	N		N	14	N	N	N	N	N	N	N	N		N	N			N			Y
11	27	F	F	70	N		N	N	N		130	N	Y	Y	N	N	N	N	N	LACS	lis-92	21	33	4	N	N	N	Y	N		N	12	N	N	N	N	N	N	N	N		N	N			N			Y
6	36	D	M	79	Y		N	N	N		125	Y	Y	Y	Y	Y	N	N	Y	TACS	lis-92	13	49	5	N	N	N	N	N		N	14	N	N	N	N	N	N	N	N		N	N			N			N
13	26	F	M	74	N		Y	Y	N		170	Y	Y	Y	Y	N	N	N	N	PACS	lis-92	15	10	5	Y	L	Y	Y	Y		N	14	N	N	N	N	N	N	N	N		N	N			N			Y
3	8	F	F	55	Y		Y	Y	N		170	N	N	Y	N	N	N	N	N	PACS	lis-92	11	41	6	N	L	N	Y	Y		N	14	N	N	Y	N	N	N	N	N		N	N			N			N
2	8	D	M	78	N		Y	Y	N		210	Y	Y	Y	Y	N	Y	N	N	PACS	lis-92	14	58	6	N	H	N	Y	N		Y	12	N	N	N	N	Y	N	Y	N		N	N			N			Y
11	40	D	F	76	Y		Y	Y	N		180	Y	Y	Y	N	N	N	Y	N	POCS	lis-92	15	35	6	Y	N	N	N	N		N	7	N	N	N	N	N	N	N	N		N	N			N			Y
27	20	F	F	83	N		Y	Y	N		160	N	N	N	N	C	C	Y	Y	POCS	lis-92	16	49	6	N	L	N	N	Y		N	14	N	N	N	N	N	N	Y	N		N	N			N			Y
20	14	D	F	84	Y		Y	Y	N		190	Y	Y	N	N	Y	C	N	N	TACS	lis-92	20	30	6	Y	N	Y	Y	N		N	14	N	N	N	N	N	N	N	N		N	N			N			Y
20	32	D	F	83	N		Y	Y	N		180	Y	Y	Y	N	Y	Y	N	N	TACS	lis-92	20	58	6	N	L	N	N	Y		N	14	N	N	N	N	N	N	N	N		N	N			N			Y
4	20	D	M	73	N		N	N	N		110	Y	Y	Y	N	Y	Y	N	N	TACS	lis-92	21	7	6	Y	N	Y	Y	N		N	13	N	N	N	N	N	N	N	N		N	N			N			Y
1	4	F	M	70	N		N	N	N		138	N	Y	N	Y	N	N	N	N	PACS	lis-92	18	23	7	Y	H	Y	Y	N		Y	2	N	N	N	N	N	N	N	N		N	N			N			Y
1	47	F	M	77	N		N	N	N		180	Y	Y	Y	N	N	N	N	N	LACS	lis-92	18	13	1	N	N	N	Y	N		N	14	N	N	N	N	N	N	N	N		N	N			N			Y
24	45	D	F	66	N		Y	Y	N		110	Y	Y	C	Y	Y	C	N	N	TACS	lis-92	16	31	2	Y	N	Y	Y	N		N	14	N	N	N	N	N	N		N		N	N			N			Y
37	24	F	F	64	N		Y	Y	N		190	Y	Y	Y	N	N	N	N	N	LACS	lis-92	10	13	3	N	N	N	N	N		N	14	N	N	N	N	Y	N	Y	N		N	N			N			Y
6	24	F	F	61	N		Y	Y	N		170	N	N	N	N	N	N	N	Y	OTH	lis-92	20	23	3	Y	H	Y	Y	N		Y	3	N	N	N	N	N	N	N	N		N	N			N			Y
25	19	F	F	67	N		Y	Y	N		140	N	Y	Y	N	N	N	N	N	LACS	lis-92	10	21	4	N	N	N	Y	N		N	12	N	N	N	N	N	N	Y	N		N	N			N			Y
38	16	F	M	71	N		N	N	N		180	N	Y	N	Y	N	N	N	N	PACS	lis-92	19	44	4	Y	H	Y	N	N		Y	5	N	N	N	N	N	N	Y	N		N	N			N			N
31	3	F	F	80	Y		Y	N	N		150	N	Y	Y	N	N	N	N	N	LACS	lis-92	10	23	5	Y	N	Y	Y	N		N	13	N	N	N	N	N	N	N	N		N	N			N			N
17	24	F	M	73	N		Y	Y	N		150	Y	Y	Y	Y	N	N	N	N	PACS	lis-92	15	35	6	N	L	N	Y	Y		N	14	N	N	N	N	N	N	N	N		N	N			N			Y
28	6	D	F	53	N		Y	Y	N		160	Y	Y	Y	Y	N	N	N	N	PACS	lis-92	17	36	6	N	L	N	Y	Y		N	14	N	N	N	N	N	N	N	N		N	N			N			Y
8	9	D	F	79	Y		Y	N	N		115	Y	Y	Y	Y	N	N	N	N	PACS	lis-92	15	48	1	N	N	N	N	N		N	14	N	N	N	N	N	N	N	N		N	N			N			N
7	43	F	M	55	N		Y	N	N		150	Y	Y	Y	N	N	N	N	N	LACS	lis-92	10	40	2	Y	N	Y	Y	N		N	14	N	N	N	N	Y	N	Y	N		N	N			N			N
2	14	D	F	79	N		Y	N	N		150	Y	Y	Y	Y	C	Y	N	N	TACS	lis-92	16	1	2	Y	H	Y	Y	N		Y	14	N	N	N	N	Y	N	N	N		N	N			N			Y
31	15	F	M	85	N		N	N	N		170	N	N	N	Y	N	N	Y	N	POCS	lis-92	16	10	2	Y	L	Y	Y	Y		N	7	N	N	N	N	N	N	Y	N		N	N			N			N
4	4	F	F	77	N		N	N	N		200	N	N	N	N	N	N	N	N	PACS	lis-92	17	3	2	N	H	N	Y	N		Y	8	N	N	N	N	N	N	N	N		N	N			N			Y
27	40	F	F	49	N		N	N	N		186	Y	Y	Y	N	N	N	N	N	LACS	lis-92	10	16	3	Y	N	Y	Y	N		N	14	N	N	N	N	N	N	N	N		N	N			N			Y
10	28	F	M	53	Y		Y	Y	N		200	Y	Y	Y	N	N	N	N	N	LACS	lis-92	13	1	3	N	N	N	Y	N		N	14	N	N	N	N	N						N			N			N
20	9	F	M	76	N		Y	Y	N		193	N	Y	Y	N	N	N	N	N	LACS	lis-92	17	11	3	Y	L	Y	Y	Y		N	3	N	N	N	N	N	N	N	N		N	N			N			Y
4	25	D	M	47	Y		N	N	N		150	Y	Y	Y	N	N	Y	N	N	PACS	lis-92	11	26	4	N	H	N	N	N		Y	14	N	N	N	N	N	N	N	N		N	N			N			Y
1	43	D	F	85	N		Y	Y	N		190	C	Y	Y	C	C	C	C	C	PACS	lis-92	12	19	4	N	N	N	N	N		N	1	N	N	N	N	N	N	N	N		N	N			N			Y
27	5	D	F	78	N		Y	Y	N		170	Y	Y	Y	N	N	N	N	N	PACS	lis-92	13	39	4	Y	N	Y	N	N		N	4	N	N	N	N	N	N	N	N		N	N			N			Y
13	35	F	M	58	Y		Y	Y	N		130	Y	Y	Y	N	N	N	N	Y	PACS	lis-92	16	4	5	N	N	N	Y	N		N	6	N	N	N	N	N	N	Y	N		N	N			N			Y
25	29	D	F	75	N		Y	Y	N		170	Y	Y	Y	Y	C	C	N	N	TACS	lis-92	14	4	6	N	H	N	N	N		N	14	N	N	N	N	N	N	N	N		N	N			Y	12	TTAPTT NOTED 2-12 ASYMPTOMATIC	Y
1	45	F	M	67	N		Y	N	N		210	N	N	N	Y	N	N	N	N	PACS	lis-92	16	41	1	Y	L	Y	Y	Y		N	14	N	N	N	N	N	N	N	N		N	N			N			Y
25	35	U	M	36	N		Y	Y	N		140	N	N	N	N	N	N	Y	N	POCS	lis-92	15	59	2	Y	N	Y	N	N		N	2	N	N	N	N	N	N	N	N		N	N			N			Y
10	28	F	F	79	Y		Y	Y	N		160	Y	Y	Y	N	N	N	N	N	LACS	lis-92	10	59	2	N	N	N	Y	N		N	10	N	N	N	N	N	N	N	N		N	N			N			N
18	20	F	F	82	N		N	N	N		200	Y	N	N	Y	C	N	Y	Y	POCS	lis-92	11	27	2	Y	H	Y	Y	Y		N	14	N	N	N	N	Y	N	N	N		N	N			Y	14	HAEMATOMA RIGHT SHOULDER	Y
11	17	D	M	70	N		N	N	N		130	N	Y	Y	Y	C	N	N	N	TACS	lis-92	11	38	2	Y	H	N	N	N		N	4	N	N	N	N	N	N	N	N		N	N			Y	1	CT SHOWED HAEM INTO INFARCT	Y
11	11	F	F	68	N		N	N	N		130	Y	Y	Y	N	Y	N	N	N	PACS	lis-92	16	16	2	N	L	N	Y	Y		N	14	N	N	N	N	N	N	N	N		N	N			N			Y
24	37	F	M	61	N		Y	Y	N		170	Y	Y	Y	Y	N	N	N	N	PACS	lis-92	12	14	3	N	N	N	N	N		N	13	N	N	N	N	N	N	Y	N		N	N			N			Y
5	24	F	F	69	N		Y	N	N		110	N	N	N	Y	N	N	N	N	PACS	lis-92	11	0	4	Y	N	Y	Y	N		N	7	N	N	N	N	N	N	N	N		N	N			N			N
5	48	F	F	54	N		Y	Y	N		140	Y	Y	Y	N	N	N	Y	N	POCS	lis-92	11	4	4	N	L	N	Y	Y		N	14	N	N	N	N	N	N	N	N		N	N			N			Y
17	12	F	M	64	N		Y	N	N		170	N	Y	Y	N	N	N	N	N	LACS	lis-92	13	37	4	Y	N	Y	Y	N		N	12	N	N	N	N	N	N	N	N		N	N			N			Y
17	36	F	F	68	N		N	N	N		145	N	Y	Y	N	N	N	N	N	LACS	lis-92	8	9	6	N	H	N	Y	N		Y	14	N	N	N	N	N	N	N	N		N	N			N			N
11	36	F	F	65	N		N	N	N		130	N	Y	Y	Y	N	N	N	N	PACS	lis-92	9	32	6	Y	N	Y	Y	N		N	12	N	N	N	Y	N	N	N	N		N	N			N			Y
27	42	F	M	68	N		Y	Y	N		180	Y	Y	Y	N	N	N	N	N	LACS	lis-92	11	24	6	N	H	N	N	N		Y	14	N	N	N	N	N	N	N	N		N	N			N			Y
1	27	F	M	80	N		N	N	N		150	N	Y	Y	Y	N	N	N	N	PACS	lis-92	17	3	6	Y	L	Y	Y	Y		N	14	N	N	N	N	N	N	N	N		N	N			N			Y
1	34	F	M	68	N		N	N	N		156	N	Y	Y	N	N	N	N	N	LACS	lis-92	19	41	1	N	N	N	Y	N		N	12	N	N	N	N	N	N	N	N		N	N			N			Y
30	46	D	F	61	Y		N	N	N		125	Y	Y	Y	Y	N	N	N	N	PACS	lis-92	9	58	2	Y	H	Y	Y	N		Y	14	N	N	N	N	N	N	N	Y		N	N			N			Y
24	5	F	M	74	N		Y	N	N		140	N	Y	Y	N	N	N	N	N	LACS	lis-92	15	4	2	Y	N	Y	Y	N		N	11	N	N	N	N	N	N	N	N		N	N			N			Y
4	37	F	F	49	N		N	N	N		160	Y	Y	Y	N	N	N	N	N	LACS	lis-92	14	16	2	N	N	N	N	N		N	9	N	N	N	N	N	N	N	N		N	N			N			Y
6	29	D	F	86	N		Y	Y	N		170	Y	Y	Y	Y	C	C	N	N	TACS	gru-92	14	55	3	N	N	N	Y	N		N	14	N	N	N	N	N	N	N	N		N	N			N			Y
38	47	F	M	80	Y		N	N	N		120	N	Y	N	N	N	N	Y	N	POCS	gru-92	16	17	3	N	L	Y	N	Y		N	14	N	N	N	N	N	N	Y	N		N	N			N			N
41	19	U	F	92	N		Y	N	N		150	C	C	C	C	C	Y	C	C	PACS	gru-92	7	41	4	Y	N	Y	N	N		N	7	N	N	N	N	Y	Y	N	Y		N	N			N			N
7	31	F	F	56	N		Y	N	N		160	N	Y	Y	N	N	N	N	N	LACS	gru-92	9	32	4	Y	H	Y	N	N		Y	13	N	N	N	N	Y	N	Y	Y		N	N			N			N
20	48	F	M	71	N		Y	Y	N		150	N	N	N	Y	N	N	N	N	PACS	gru-92	10	2	4	N	N	N	Y	N		N	1	N	N	N	N	N	N	N	N		N	N			N			Y
6	36	F	M	63	N		Y	Y	N		220	N	Y	Y	N	N	N	Y	N	POCS	gru-92	23	30	4	Y	L	Y	Y	Y		N	14	N	N	N	N	N	N	N	N		N	N			N			Y
18	11	F	F	76	N		N	N	N		205	Y	Y	Y	N	N	N	N	N	LACS	gru-92	8	37	5	N	N	N	Y	N		N	14	N	N	N	N	Y	N	Y	N		N	N			N			Y
30	36	F	M	62	N		Y	Y	N		150	Y	Y	Y	N	N	N	N	N	LACS	gru-92	10	4	5	N	H	N	N	N		Y	12	N	N	N	N	N	N	N	Y		N	N			N			Y
2	31	F	F	78	N		Y	Y	N		140	N	Y	N	N	N	Y	Y	N	POCS	gru-92	10	56	5	Y	N	Y	N	N		N	9	N	N	N	N	N	N	N	N		N	N			N			Y
10	40	F	M	59	N		Y	Y	N		150	Y	Y	Y	N	Y	N	N	N	PACS	gru-92	15	57	5	Y	N	Y	Y	N		N	14	N	N	N	N	N	N	N	N		N	N			N			N
31	27	F	M	86	Y		N	N	N		160	N	Y	Y	N	N	N	N	N	LACS	gru-92	11	35	6	N	H	N	N	N		Y	7	N	N	N	N	N	N	Y	N		N	N			N			N
6	32	F	M	67	N		N	N	N		160	Y	N	N	N	N	N	Y	Y	POCS	gru-92	16	18	6	Y	L	Y	Y	Y		N	14	N	N	N	N	N	N	Y	N		N	N			N			Y
11	12	D	F	85	N		N	N	N		180	Y	Y	Y	N	C	C	N	N	PACS	gru-92	17	25	6	Y	N	Y	Y	N		N	14	N	N	N	N	N	N	N	N		N	N			N			Y
1	9	F	M	58	N		Y	N	N		210	N	Y	N	N	N	N	N	N	PACS	gru-92	17	55	6	N	L	N	N	Y		N	1	N	N	N	N	N	N	N	N		N	N			N			Y
25	22	D	F	71	N		Y	Y	N		150	Y	N	N	N	N	N	N	N	PACS	gru-92	13	18	7	N	L	N	Y	Y		N	14	N	N	N	N	N	N	N	N		N	N			N			Y
7	40	F	F	59	N		Y	Y	N		170	Y	Y	Y	N	N	N	N	N	LACS	gru-92	10	18	7	N	N	N	N	N		N	13	N	N	N	N	Y	N	Y	Y		N	N			N			Y
4	8	F	F	47	Y		Y	Y	N		100	Y	Y	N	N	N	N	N	N	LACS	gru-92	15	19	7	Y	N	N	N	N		N	9	Y	Y	N	N	N	N	N	N		N	N			N			Y
1	10	U	F	75	Y		Y	Y	N		140	C	Y	Y	C	C	C	C	C	PACS	gru-92	20	19	1	Y	H	Y	N	N		N	12	N	N	N	N	N	N	N	N		N	N			N			Y
11	5	F	M	79	Y		N	N	N		205	Y	Y	Y	Y	C	C	Y	C	POCS	gru-92	5	16	2	Y	H	N	N	N		N	7	N	N	N	N	N	N	N	N		N	N			N			Y
4	26	F	F	68	N		N	N	N		170	Y	Y	Y	N	Y	Y	N	N	TACS	gru-92	11	0	2	Y	N	Y	Y	N		N	14	N	N	N	N	N	N	N	N		N	N			N			Y
20	18	D	F	72	Y		Y	Y	N		136	Y	Y	Y	N	Y	Y	C	N	TACS	gru-92	17	58	2	N	N	N	N	N		N	3	N	Y	N	Y	N	N	N	N		N	N			N			Y
26	42	F	M	65	N		Y	Y	N		170	Y	Y	Y	N	N	N	N	Y	PACS	gru-92	12	42	2	N	H	N	N	N		Y	3	N	N	N	N	N	N	Y	N		N	N			N			Y
25	8	F	F	76	N		N	N	N		140	Y	Y	Y	N	N	N	N	N	LACS	gru-92	15	58	3	Y	N	Y	Y	N		N	13	N	N	N	N	N	N	Y	N		N	N			N			Y
25	14	F	M	66	Y		Y	Y	N		200	Y	Y	Y	Y	N	N	N	Y	PACS	gru-92	15	48	4	Y	H	N	Y	N		N	14	N	N	N	N	N	N	Y	N		N	N			N			Y
18	17	F	M	69	Y		N	N	N		170	Y	Y	Y	N	N	N	N	N	LACS	gru-92	9	5	4	N	N	N	Y	N		N	14	N	N	N	N	Y	N	N	N		N	N			N			Y
4	20	F	F	76	N		N	N	N		150	N	N	Y	N	N	N	Y	N	POCS	gru-92	16	40	5	N	L	N	Y	Y		N	11	N	N	N	N	N	N	N	N		N	N			N			Y
1	34	F	M	65	N		Y	Y	N		180	N	Y	Y	N	N	N	N	N	LACS	gru-92	17	58	5	Y	N	Y	Y	N		N	8	N	N	N	N	N	N	N	N		N	N			N			Y
4	6	F	M	69	N		N	N	N		190	Y	Y	Y	N	Y	Y	N	N	TACS	gru-92	19	7	5	N	L	N	N	Y		N	14	N	N	N	N	N	N	N	N		N	N			N			Y
4	21	F	M	73	N		N	N	N		140	N	Y	Y	N	N	N	N	N	LACS	gru-92	20	54	5	Y	L	N	Y	N		N	12	N	N	N	N	N	N	N	N		N	N			N			Y
35	20	F	M	65	N		N	N	N		140	N	N	N	N	C	Y	Y	N	POCS	gru-92	11	31	6	N	N	N	N	N		N	13	N	N	N	N	N	N	Y	N		N	N			N			Y
35	11	D	F	84	Y		Y	Y	N		190	Y	Y	Y	Y	N	N	N	N	PACS	gru-92	11	34	6	Y	L	Y	Y	Y		N	14	N	N	Y	N	N	N	N	N		N	N			N			Y
7	27	F	M	68	Y		Y	N	N		130	Y	Y	Y	N	N	N	N	N	LACS	gru-92	8	14	7	N	H	N	Y	N		Y	13	N	N	N	N	Y	N	N	N		N	N			N			N
11	24	F	M	65	Y		N	N	N		130	Y	Y	Y	N	N	N	N	N	LACS	gru-92	11	12	7	Y	N	Y	Y	N		N	6	N	N	N	N	N	N	N	N		N	N			N			Y
1	13	F	M	78	N		N	N	N		150	N	Y	N	N	N	N	N	N	PACS	gru-92	16	18	7	N	N	N	N	N		N	9	N	N	N	N	N	N	N	N		N	N			N			Y
4	5	F	F	63	N		N	N	N		125	N	N	N	N	N	N	Y	N	POCS	gru-92	17	20	7	Y	H	Y	Y	N		Y	4	N	N	N	N	N	N	N	N		N	N			N			Y
29	20	F	M	69	N		N	N	N		130	N	Y	Y	N	N	N	N	N	LACS	gru-92	10	17	1	N	N	N		N		N	13	N	N	N	N	N	N	Y	N		N	N			N			Y
24	23	F	M	67	N		Y	Y	N		126	Y	Y	Y	Y	N	N	N	N	PACS	gru-92	11	29	1	Y	L	Y	Y	Y		N	5	N	N	N	N	N	N	N	N		N	N			N			Y
35	15	F	M	74	Y		N	N	N		160	N	Y	Y	N	N	N	N	N	LACS	gru-92	11	24	1	N	N	N	Y	N		N	11	N	N	N	N	N	N	Y	N		N	N			N			Y
17	4	F	F	80	N		Y	N	N		190	Y	Y	Y	N	Y	Y	N	N	TACS	gru-92	12	38	2	Y	N	Y	Y	N		N	14	N	N	N	N	N	N	N	N		N	N			N			Y
21	8	F	F	80	Y		N	N	N		100	Y	Y	Y	N	N	N	N	N	LACS	gru-92	17	18	3	N	H	N	N	N		Y	14	N	N	N	N	N						N			Y	12	CEREBRAL HAEMORRHAGE	Y
11	6	D	F	74	N		N	N	N		140	Y	Y	Y	N	C	Y	N	N	TACS	gru-92	0	38	4	N	L	N	Y	Y		N	14	N	N	Y	N	N	N	N	N		N	N			N			Y
2	18	D	M	72	N		Y	Y	N		150	Y	Y	Y	Y	Y	C	N	N	TACS	gru-92	12	1	4	Y	N	Y	Y	N		N	14	N	N	N	N	N	N	N	N		N	N			N			Y
2	16	D	M	66	N		Y	N	N		140	Y	Y	Y	Y	Y	C	N	N	TACS	gru-92	16	40	4	N	N	N	Y	N		N	14	N	N	N	N	Y	Y	N	N		N	N			N			Y
11	8	F	M	79	N		N	N	N		180	Y	Y	Y	N	N	N	N	N	LACS	gru-92	17	14	4	Y	H	Y	Y	N		N	14	N	N	N	N	N	N	N	N		N	N			N			N
38	4	F	M	74	N		N	N	N		190	N	Y	N	Y	N	N	N	N	PACS	gru-92	17	21	4	N	N	N	N	N		N	2	N	N	N	N	N	N	Y	N		N	N			N			N
29	10	F	M	69	Y		N	N	N		150	N	Y	Y	N	N	N	N	N	LACS	gru-92	7	12	5	Y	L	Y	N	Y		N	13	N	N	N	N	N	N	N	N		N	N			N			Y
31	3	D	M	60	N		Y	Y	N		160	N	Y	Y	N	N	Y	N	N	PACS	gru-92	11	8	5	Y	N	Y	Y	N		N	13	N	N	N	N	Y	N	N	N		N	N			N			Y
11	12	D	M	53	Y		N	N	N		150	Y	Y	N	Y	Y	N	N	N	TACS	gru-92	17	9	5	N	L	N	N	Y		N	2	N	N	Y	N	N	N	N	N		N	N			N			Y
15	40	F	M	61	N		N	N	N		160	Y	Y	Y	N	N	N	N	N	LACS	gru-92	10	15	6	Y	N	Y	Y	N		N	14	N	N	N	N	N	N	N	N		N	N			N			N
6	24	F	F	68	N		N	N	N		240	N	Y	Y	N	N	N	N	N	LACS	gru-92	12	10	6	N	H	N	N	N		N	11	N	N	N	N	N	N	N	N		N	N			N			Y
35	20	F	F	84	Y		N	N	N		130	N	Y	N	Y	N	N	N	N	PACS	gru-92	18	14	6	Y	N	Y	Y	N		N	14	N	N	N	N	N	N	Y	N		N	N			N			Y
18	11	F	M	71	N		N	N	N		160	Y	Y	Y	Y	N	N	N	N	PACS	gru-92	8	9	7	N	L	N	N	Y		N	14	N	N	N	N	Y	N	N	N		N	N			N			Y
11	25	F	F	61	Y		N	N	N		160	N	Y	Y	N	N	N	N	N	LACS	gru-92	10	20	1	Y	N	Y	Y	N		N	0	N	N	N	N	N	N	N	N		N	N			N			N
2	18	F	M	73	N		Y	Y	N		185	Y	Y	C	Y	C	C	C	C	TACS	gru-92	8	31	2	N	N	N	Y	N		N	9	N	N	N	N	Y	N	N	N		N	N			N			Y
30	40	D	M	53	N		Y	Y	N		160	Y	Y	Y	Y	Y	N	N	N	TACS	gru-92	10	5	2	Y	L	N	N	N		N	6	N	N	N	N	N	Y	Y	Y		N	N			N			Y
35	17	F	F	61	N		Y	N	N		130	Y	Y	Y	N	N	N	N	N	LACS	gru-92	11	32	2	N	H	N	Y	N		Y	14	N	N	N	N	N	N	Y	N		N	N			N			Y
10	24	F	F	73	Y		Y	Y	N		180	Y	Y	Y	N	N	N	N	N	LACS	gru-92	11	58	2	Y	H	Y	Y	N		Y	14	N	N	N	N	Y	N	N	N		N	N			N			N
12	20	F	M	88	N		Y	N	N		190	N	N	N	Y	C	N	N	N	PACS	gru-92	15	27	2	Y	N	Y	Y	N		N	14	N	N	N	N	N	N	N	N		N	N			N			N
5	36	F	M	50	N		Y	N	N		140	Y	Y	Y	N	N	N	Y	N	POCS	gru-92	8	4	3	N	N	N	Y	N		N	14	N	N	N	N	N	N	N	N		N	N			N			Y
4	18	F	M	72	N		N	N	N		170	Y	Y	Y	Y	C	N	N	N	TACS	gru-92	13	34	3	N	N	N	N	N		N	14	N	N	N	N	N	N	N	N		N	N			N			Y
41	5	D	F	80	N		Y	N	N		150	C	C	C	C	C	Y	C	Y	PACS	gru-92	16	33	3	N	L	N	N	Y		N	7	N	N	N	N	Y	N	N	N		N	N			N			N
1	24	F	F	77	N		N	N	N		140	N	Y	Y	N	N	N	N	Y	PACS	gru-92	8	40	4	Y	H	N	N	N		N	14	N	N	N	N	N	N	N	N		N	N			Y	7	MAJOR SUBCUTANEOUS BLEED	Y
4	38	F	F	66	N		N	N	N		140	Y	Y	Y	N	N	N	N	N	LACS	gru-92	11	28	4	N	N	N	Y	N		N	14	N	N	Y	N	N	N	N	N		N	N			N			N
30	45	F	M	63	Y		Y	Y	N		195	Y	Y	Y	N	N	N	N	N	LACS	gru-92	12	14	4	Y	L	Y	Y	Y		N	13	N	N	N	N	N	N	N	Y		N	N			N			Y
2	26	F	M	87	N		Y	Y	N		200	N	N	N	Y	N	N	N	N	PACS	gru-92	14	34	4	N	L	N	Y	Y		N	0	N	N	N	N	N	N	N	N		N	N			N			Y
4	2	F	F	59	N		N	N	N		140	Y	Y	Y	N	N	N	N	N	LACS	gru-92	14	52	4	Y	N	N	N	N		N	6	N	Y	N	N	N	N	N	N		N	N			N			Y
1	13	D	F	66	N		Y	Y	N		180	N	Y	Y	Y	Y	Y	N	N	TACS	gru-92	13	16	5	N	N	N	N	N		N	11	N	N	N	N	N	N	N	N		N	N			N			Y
10	10	D	M	76	N		Y	Y	N		170	Y	Y	Y	Y	Y	N	N	N	TACS	gru-92	14	40	5	Y	H	Y	N	N		Y	13	N	N	N	N	Y	N	N	N		N	N			N			N
10	12	D	F	79	Y		Y	Y	N		155	Y	Y	Y	Y	Y	N	N	N	TACS	gru-92	14	42	5	N	N	N	N	N		N	13	N	N	N	N	Y	N	N	N		N	N			N			N
1	30	F	F	69	Y		Y	N	N		150	Y	Y	Y	Y	Y	Y	Y	Y	POCS	gru-92	19	26	5	Y	L	Y	Y	Y		N	14	N	N	N	N	N	N	N	N		N	N			N			N
6	18	F	M	47	Y		Y	Y	N		130	Y	Y	Y	N	N	N	N	N	LACS	gru-92	20	44	5	N	H	N	Y	N		Y	5	N	N	N	N	N	N	N	N		N	N			N			Y
29	5	F	F	59	Y		Y	N	N		150	Y	Y	Y	Y	N	C	N	N	PACS	gru-92	12	47	7	Y	N	Y	Y	N		N	14	N	N	N	N	N	N	N	N		N	N			N			Y
29	17	D	M	70	N		N	N	N		170	Y	Y	Y	N	N	N	N	N	PACS	gru-92	9	58	2	N	H	N	N	N		Y	14	N	Y	N	N	N	N	N	N		N	N			N			Y
7	3	F	F	72	N		Y	N	N		160	Y	Y	Y	N	N	N	N	N	LACS	gru-92	12	44	3	Y	N	N	Y	N		N	13	Y	N	N	N	Y	N	N	Y		N	N			Y	1	ASMA BRONCHIALE	N
5	30	F	F	49	N		Y	N	N		140	Y	Y	Y	Y	Y	Y	N	N	TACS	gru-92	14	26	3	N	N	N	Y	N		N	14	N	N	N	N	N	N	N	N		N	N			N			Y
1	48	D	F	71	N		Y	N	N		240	Y	Y	Y	N	Y	C	C	C	TACS	gru-92	16	1	3	Y	H	Y	Y	N		Y	14	N	N	N	N	N	N	N	N		N	N			N			Y
1	44	F	F	73	N		N	N	N		150	Y	Y	N	Y	N	N	N	N	PACS	gru-92	12	31	4	N	N	N	N	N		N	13	N	N	N	N	N	N	N	N		N	N			N			Y
26	41	F	M	75	N		Y	N	N		164	Y	Y	Y	N	N	N	Y	N	POCS	gru-92	15	19	4	Y	L	Y	Y	N		N	2	N	N	N	N	N	N	N	N		N	N			N			Y
12	18	F	M	59	N		Y	Y	N		145	Y	Y	Y	N	N	N	N	N	LACS	gru-92	10	15	5	N	L	N	Y	Y		N	14	N	N	Y	N	N	N	Y	N		N	N			N			N
12	24	F	F	70	N		Y	N	N		140	Y	Y	N	N	N	N	N	N	LACS	sty-93	8	28	7	N	N	N	Y	N		N	14	N	N	N	N	N	N	Y	N		N	N			N			N
1	29	F	F	84	N		Y	Y	N		130	Y	Y	Y	Y	N	N	N	N	PACS	sty-93	8	48	7	Y	N	Y	Y	N		N	14	N	N	N	N	N	N	N	N		N	N			N			Y
2	19	F	M	71	N		Y	Y	N		170	Y	N	N	Y	N	N	N	N	PACS	sty-93	12	6	7	N	L	N	Y	Y		N	14	N	N	N	N	Y	N	Y	N		N	N			N			Y
11	8	F	F	88	Y		N	N	N		125	Y	Y	Y	Y	N	N	N	N	PACS	sty-93	15	52	7	Y	N	Y	Y	N		N	14	N	N	N	N	N	N	N	N		N	N			N			Y
29	19	F	F	69	N		N	N	N		175	Y	Y	N	N	N	N	N	N	LACS	sty-93	8	0	2	Y	H	Y	N	N		Y	14	N	N	N	N	N	N	N	N		N	N			N			Y
18	4	F	F	81	N		N	N	N		190	Y	Y	Y	Y	N	N	N	N	PACS	sty-93	11	11	2	N	H	N	N	N		N	14	N	N	N	N	Y	N	N	N		N	N			N			N
25	12	F	F	69	N		Y	Y	N		150	N	N	N	N	N	N	Y	N	POCS	sty-93	15	51	3	Y	N	Y	Y	N		N	14	N	N	N	N	N	N	N	N		N	N			N			Y
24	31	F	M	56	N		Y	N	N		140	Y	Y	Y	N	N	N	N	N	LACS	sty-93	14	20	3	N	L	N	N	Y		N	14	N	N	N	Y	N	N	N	N		N	N			N			Y
4	35	F	F	73	N		Y	N	N		220	Y	Y	N	Y	N	N	N	N	PACS	sty-93	14	34	3	Y	H	N	N	N		N	14	N	N	N	N	N	N	N	N		N	N			Y	6	?GI BLEED	Y
12	34	D	F	79	N		Y	Y	N		150	Y	Y	Y	Y	C	C	N	N	TACS	sty-93	18	40	3	Y	N	Y	N	N		N	12	N	N	N	N	N	N	Y	N		N	N			N			Y
1	10	D	M	82	Y		Y	N	N		90	Y	Y	Y	Y	Y	Y	N	N	TACS	sty-93	18	47	3	N	H	N	N	N		N	5	N	N	N	N	N	N	N	N		N	N			N			N
1	39	F	M	58	N		Y	Y	N		150	Y	Y	Y	Y	N	N	N	N	PACS	sty-93	22	22	3	N	N	N	N	N		N	4	N	N	N	N	N	N	N	N		N	N			N			Y
41	24	F	F	80	N		Y	Y	N		140	Y	Y	Y	Y	N	N	N	N	PACS	sty-93	11	47	4	N	N	N	Y	N		N	14	N	N	N	N	Y	N	N	N		N	N			N			Y
8	5	F	M	72	N		Y	N	N		160	Y	Y	Y	N	N	Y	N	Y	PACS	sty-93	18	28	4	Y	L	Y	N	Y		N	7	N	N	N	N	N	N	N	N		N	N			N			Y
1	22	F	F	50	N		N	N	N		170	Y	Y	Y	N	N	N	N	N	LACS	sty-93	8	23	5	Y	N	N	N	N		N	14	N	N	N	N	N	N	N	N		N	N			N			N
2	28	F	F	72	Y		Y	Y	N		170	N	Y	Y	Y	N	Y	N	N	PACS	sty-93	10	40	5	N	N	N	Y	N		N	12	N	N	N	N	Y	N	N	N		N	N			N			Y
2	18	F	F	85	N		Y	N	N		150	N	Y	Y	N	C	Y	N	N	TACS	sty-93	10	42	5	Y	L	Y	Y	Y		N	12	N	N	N	N	Y	N	N	N		N	N			N			Y
10	12	D	M	63	N		Y	Y	N		150	Y	Y	Y	N	N	N	Y	N	POCS	sty-93	12	58	5	Y	N	Y	Y	N		N	13	N	N	N	N	Y	N	N	N		N	N			N			N
1	20	D	F	60	N		Y	Y	N		135	Y	Y	Y	Y	Y	Y	N	N	TACS	sty-93	17	44	5	Y	L	Y	Y	Y		N	14	N	N	N	N	N	N	N	N		N	N			N			Y
30	31	F	M	64	N		Y	N	N		180	Y	Y	Y	N	N	N	N	N	LACS	sty-93	10	49	6	N	N	N	N	N		N	14	N	N	N	N	N	N	N	Y		N	N			N			Y
10	7	F	M	57	Y		N	N	N		170	Y	Y	Y	Y	Y	Y	N	N	TACS	sty-93	11	56	6	N	L	N	Y	Y		N	13	N	N	N	N	Y	N	N	N		N	N			N			N
29	5	F	M	88	N		N	N	N		140	Y	Y	Y	N	N	N	N	N	LACS	sty-93	15	3	6	N	H	N	N	N		Y	13	N	N	N	N	N	N	N	N		N	N			N			N
38	28	F	M	62	Y		N	N	N		150	Y	N	N	N	N	N	N	N	PACS	sty-93	15	39	7	Y	N	Y	N	N		N	7	N	N	N	N	N	N	Y	N		N	N			N			N
1	9	D	F	86	Y		N	N	N		150	C	Y	Y	Y	C	C	C	N	TACS	sty-93	19	41	7	N	N	N	N	N		N	6	N	N	N	N	N	N	N	N		N	N			N			N
3	34	D	F	78	N		Y	N	Y		140	Y	Y	Y	N	N	N	N	N	PACS	sty-93	9	7	1	N	N	N	N	N		N	13	Y	N	N	N	Y	N	N	N		N	N			N			Y
41	24	F	M	87	Y		Y	N	N		150	Y	Y	Y	N	N	N	N	N	LACS	sty-93	12	47	2	Y	H	Y	Y	N		Y	11	N	N	N	N	Y	N	Y	N		N	N			N			N
25	24	F	M	78	N		Y	Y	N		200	N	Y	Y	N	N	N	N	N	LACS	sty-93	14	53	3	N	H	N	N	N		N	14	N	N	N	N	N	N	N	N		N	N			N			N
27	10	F	F	76	Y		Y	Y	N		142	Y	Y	Y	Y	N	N	N	N	PACS	sty-93	16	28	3	Y	N	Y	Y	N		N	14	N	N	N	N	N	N	N	N		N	N			N			Y
3	2	D	F	81	N		Y	N	N		200	Y	Y	Y	Y	Y	C	N	N	TACS	sty-93	18	47	3	Y	N	N	N	N		N	13	N	N	N	N	N	N	N	N		N	N			N			Y
1	22	F	M	50	Y		N	N	N		220	Y	Y	Y	N	N	N	N	N	LACS	sty-93	0	17	5	N	L	N	Y	Y		N	7	N	N	N	N	N	N	N	N		N	N			N			Y
37	28	F	F	80	N		N	N	N		180	N	Y	Y	N	N	N	N	N	LACS	sty-93	9	46	5	Y	L	Y	Y	Y		N	14	N	N	N	N	N	N	N	N		N	N			N			Y
35	11	F	F	82	Y		N	N	N		140	Y	Y	N	Y	N	N	N	N	PACS	sty-93	11	4	5	N	N	N	Y	N		N	14	Y	N	Y	N	N	N	Y	N		N	N			N			Y
2	24	F	M	76	N		Y	N	N		160	Y	Y	Y	Y	N	N	N	N	PACS	sty-93	12	50	5	Y	N	Y	Y	N		N	12	N	N	N	N	Y	N	N	N		N	N			N			Y
4	10	F	F	71	Y		N	N	N		190	Y	Y	Y	N	Y	Y	N	N	TACS	sty-93	14	51	6	N	H	N	Y	N		N	14	N	N	Y	N	N	N	N	N		N	N			Y		SEVERE BRUISING	Y
3	37	F	F	87	N		Y	N	N		160	Y	Y	N	N	N	N	N	N	LACS	sty-93	10	1	2	N	N	N	N	N		N	0	N	N	N	N	N						N			N			N
11	16	F	M	69	N		N	N	N		150	N	N	Y	N	N	N	N	N	PACS	sty-93	12	54	2	Y	H	N	N	N		Y	14	N	N	N	N	N	N	N	N		N	Y	7	SLOWLY DROPPING HB THRU ADMIN	N			Y
6	39	D	F	66	Y		Y	Y	N		170	Y	Y	Y	N	N	N	N	N	PACS	sty-93	15	6	2	Y	L	Y	Y	Y		N	14	N	N	N	N	N	N	N	N		N	N			N			Y
6	36	F	M	61	Y		Y	Y	N		160	Y	Y	Y	Y	N	N	N	N	PACS	sty-93	15	8	2	N	N	N	N	N		N	14	N	N	N	N	N	N	N	N		N	N			N			Y
8	10	F	F	71	Y		Y	N	N		120	N	N	N	N	N	N	Y	Y	POCS	sty-93	15	52	2	Y	H	Y	N	N		Y	3	N	N	N	N	N	N	N	N		N	N			N			Y
13	48	F	M	80	N		Y	Y	N		140	Y	N	N	N	N	N	Y	Y	POCS	sty-93	8	56	3	N	L	N	N	Y		N	14	N	N	Y	N	N	N	N	N		N	N			N			Y
5	34	D	M	49	N		Y	Y	N		120	Y	Y	Y	Y	Y	N	N	N	TACS	sty-93	13	31	3	Y	N	N	N	N		N	1	N	N	N	N	N	N	N	N		N	N			N			Y
6	30	F	M	80	N		N	N	N		170	Y	Y	Y	Y	C	C	Y	N	POCS	sty-93	14	46	3	Y	N	N	N	N		N	14	N	N	N	N	N	N	N	N		N	N			N			Y
4	16	F	M	78	N		N	N	N		175	Y	Y	N	N	N	N	N	N	LACS	sty-93	16	35	3	N	N	N	Y	N		N	8	N	N	N	N	N	N	N	N		N	N			N			Y
3	19	D	M	41	N		Y	N	N		140	Y	Y	Y	N	C	Y	N	N	TACS	sty-93	13	58	5	N	H	N	N	N		N	14	N	N	N	N	N	N	N	N		N	N			Y	8	HAEMORRHAGIC INFARCTION	Y
6	10	D	M	72	N		N	N	N		170	Y	Y	Y	Y	C	C	N	N	TACS	sty-93	11	24	6	Y	L	N	N	N		N	7	N	N	N	N	N	N	N	N		N	N			N			N
2	25	F	M	72	N		Y	Y	N		170	N	Y	Y	N	N	N	N	N	LACS	sty-93	12	13	6	Y	L	Y	Y	Y		N	14	N	N	N	N	Y	N	N	N		N	N			N			Y
4	20	F	F	69	N		N	N	N		130	N	Y	Y	N	Y	N	N	N	PACS	sty-93	13	43	7	Y	N	Y	Y	N		N	6	N	N	N	N	N	N	N	N		N	N			N			Y
18	21	F	M	91	N		N	N	N		170	Y	Y	Y	Y	C	Y	N	N	TACS	sty-93	8	25	2	Y	N	Y	Y	N		N	1	N	N	N	N	Y	N	N	N		N	N			N			N
17	24	F	F	85	N		N	N	N		150	Y	Y	Y	N	N	N	N	N	LACS	sty-93	14	20	2	N	H	N	Y	N		Y	8	N	N	N	N	N	N	N	N		N	N			N			Y
11	7	F	M	84	N		N	N	N		135	N	N	N	N	N	N	Y	N	POCS	sty-93	17	30	2	N	N	N	N	N		N	14	N	N	N	N	N	N	N	N		N	N			N			Y
18	10	D	M	79	N		Y	Y	N		170	Y	Y	Y	Y	C	Y	N	N	TACS	sty-93	17	42	2	N	N	N	Y	N		N	14	N	N	N	N	Y	N	N	N		N	N			N			Y
10	8	F	F	73	N		Y	N	N		180	Y	Y	Y	N	Y	Y	N	N	TACS	sty-93	10	53	3	Y	L	Y	Y	Y		N	13	N	N	N	N	N	N	N	N		N	N			N			Y
31	5	F	F	74	Y		N	N	N		170	N	N	N	Y	N	C	N	N	PACS	sty-93	13	3	3	Y	H	Y	Y	N		Y	8	N	N	N	N	N	N	N	N		N	N			N			N
25	48	F	F	82	Y		Y	N	N		160	Y	N	N	N	N	N	Y	N	POCS	sty-93	14	9	4	N	N	N	N	N		N	14	N	N	N	N	N	N	N	N		N	N			N			N
18	36	F	M	80	N		N	N	N		180	Y	Y	Y	Y	N	N	N	N	PACS	sty-93	7	25	4	Y	L	N	N	N		N	12	N	N	N	N	Y	N	N	N		N	N			N			N
6	9	F	F	77	N		N	N	N		130	N	Y	N	Y	N	N	N	Y	PACS	sty-93	15	55	4	N	N	N	N	N		N	14	N	N	N	N	N	N	N	N		N	N			N			N
12	34	F	F	82	Y		Y	Y	N		210	N	Y	Y	N	N	N	Y	N	POCS	sty-93	16	5	4	Y	H	N	N	N		N	14											N			Y	9	SPONTANEOUS SUBCUTANEOUS HAEM	Y
38	20	F	F	70	N		N	N	N		120	N	Y	N	N	N	N	N	N	PACS	sty-93	9	46	6	N	N	N	N	N		N	10	N	N	N	N	N	N	Y	N		N	N			N			N
36	5	D	F	87	N		N	N	N		190	Y	Y	Y	Y	C	C	N	N	TACS	sty-93	12	22	6	N	L	N	N	Y		N	14	N	N	N	N	Y	N	N	N		N	N			N			Y
31	8	F	M	73	N		N	N	N		170	N	Y	Y	Y	N	N	N	N	PACS	sty-93	17	11	6	N	L	N	Y	Y		N	10	N	N	N	N	N	N	N	N		N	N			N			Y
4	24	F	M	78	N		N	N	N		150	Y	N	N	Y	C	N	N	N	PACS	sty-93	14	41	7	Y	N	Y	Y	N		N	14	N	N	N	N	N	N	N	N		N	N			N			Y
10	12	F	M	40	N		Y	N	N		150	Y	Y	Y	Y	N	N	N	N	PACS	sty-93	13	57	1	N	H	N	Y	N		Y	13	N	N	N	N	Y	N	N	N		N	N			N			Y
1	6	F	F	74	Y		N	N	N		150	Y	Y	Y	Y	N	N	N	N	PACS	sty-93	16	12	1	Y	N	N	N	N		N	14	N	N	N	N	N	N	N	N		N	N			N			N
11	9	D	F	81	N		N	N	N		150	Y	Y	Y	Y	C	Y	N	N	TACS	sty-93	17	39	1	N	N	N	N	N		N	14	N	N	N	N	N	N	N	N		N	N			N			N
37	5	F	M	58	Y		Y	Y	N		200	Y	Y	Y	N	N	N	N	N	LACS	lut-93	12	18	2	N	L	N	Y	Y		N	14	N	N	N	N	Y	N	Y	N		N	N			N			Y
20	41	F	F	79	N		Y	Y	N		160	Y	Y	N	N	N	N	N	N	LACS	lut-93	15	56	2	Y	H	Y	Y	N		Y	14	N	N	N	N	N	N	N	N		N	N			N			Y
10	30	F	M	81	N		Y	Y	N		160	Y	Y	Y	Y	N	N	N	N	PACS	lut-93	16	11	2	N	N	N	N	N		N	14	N	N	N	N	N	N	Y	N		N	N			N			Y
20	22	F	M	51	N		Y	Y	N		199	Y	Y	Y	N	N	Y	N	N	PACS	lut-93	17	12	2	Y	N	Y	Y	N		N	8	N	N	N	N	N	N	N	N		N	N			N			Y
25	47	F	M	35	N		Y	Y	N		130	Y	Y	Y	Y	C	C	N	N	TACS	lut-93	11	4	3	Y	H	Y	N	N		Y	1	N	N	N	N	Y	N	N	N		N	N			N			Y
27	30	F	M	39	Y		Y	N	N		210	Y	Y	Y	N	N	N	N	N	LACS	lut-93	10	43	3	N	L	N	N	Y		N	13	N	N	N	N	N	N	N	N		N	N			N			Y
2	15	F	M	69	N		Y	N	N		130	Y	Y	Y	N	Y	Y	N	N	TACS	lut-93	11	20	3	N	N	N	N	N		N	6	N	N	N	N	Y	N	N	N		N	N			N			Y
10	20	F	M	55	Y		Y	N	N		180	N	Y	Y	N	N	N	N	N	LACS	lut-93	12	59	3	Y	N	Y	Y	N		N	13	N	N	N	N	N	N	Y	N		N	N			N			Y
12	5	D	F	74	N		Y	Y	N		170	Y	Y	Y	Y	N	N	N	N	PACS	lut-93	13	14	3	Y	H	Y	Y	N		Y	14	N	N	N	N	N	N	Y	N		N	N			N			Y
2	23	F	M	89	N		N	N	N		150	N	Y	Y	Y	N	Y	N	N	PACS	lut-93	15	25	3	N	H	N	N	N		Y	8	N	N	N	N	N	N	N	N		N	N			N			Y
5	40	D	M	49	N		Y	N	N		120	Y	Y	Y	N	Y	C	N	N	TACS	lut-93	10	17	4	Y	N	Y	Y	N		N	14	N	N	N	N	Y	N	N	N		N	N			N			Y
35	22	F	M	86	N		N	N	Y		150	Y	Y	Y	Y	N	N	N	N	PACS	lut-93	11	10	5	Y	N	Y	N	N		N	14	N	N	N	N	N	N	N	N		N	N			N			Y
31	20	F	F	99	N		Y	N	N		170	Y	Y	Y	Y	N	C	N	N	PACS	lut-93	15	43	5	N	N	N	Y	N		N	1	N	N	N	N	N	N	N	N		N	N			N			N
12	24	F	M	66	N		Y	Y	N		180	N	N	N	N	N	N	Y	N	POCS	lut-93	18	53	5	N	L	N	Y	Y		N	14	N	N	N	N	N	N	Y	N		N	N			N			N
3	44	F	M	79	N		Y	Y	N		160	Y	N	N	N	N	N	Y	N	POCS	lut-93	13	16	6	Y	N	Y	Y	N		N	13	N	N	N	N	N	N	N	N		N	N			N			Y
18	13	U	F	87	N		Y	Y	N		140	Y	Y	Y	Y	C	Y	N	N	TACS	lut-93	13	22	6	N	L	N	Y	Y		N	14	N	N	N	N	Y	N	N	N		N	N			N			Y
6	30	D	M	60	N		N	N	N		120	Y	Y	Y	Y	C	C	C	Y	TACS	lut-93	15	0	6	Y	N	N	N	N		N	14	N	N	N	N	N	N	N	N		N	N			N			N
20	34	D	F	56	Y		Y	Y	N		176	Y	Y	Y	Y	Y	N	N	N	TACS	lut-93	19	59	6	N	H	N	Y	N		Y	14	N	N	N	N	N	N	N	N		N	N			N			Y
48	16	F	M	81	N		Y	Y	N		190	Y	N	N	N	Y	N	N	N	PACS	lut-93	11	26	7	N	L	N	N	Y		N	14	N	N	N	N	Y	N	N	N		N	N			N			Y
48	6	F	F	87	Y		Y	Y	N		160	Y	N	N	N	C	C	N	N	PACS	lut-93	11	32	7	Y	N	Y	Y	N		N	14	N	N	N	N	Y	N	Y	N		N	N			N			Y
17	12	F	M	71	N		Y	N	N		150	Y	N	N	Y	N	N	N	N	PACS	lut-93	12	20	7	Y	H	Y	Y	N		Y	13	N	N	N	N	N	N	N	N		N	N			N			N
24	28	F	F	68	Y		Y	Y	N		180	N	Y	Y	N	Y	N	N	N	PACS	lut-93	11	29	3	N	H	N	Y	N		Y	8	N	N	N	N	N	N	N	N		N	N			N			Y
4	10	F	M	53	Y		N	N	N		180	Y	Y	N	N	N	N	N	N	LACS	lut-93	14	19	3	Y	L	Y	Y	Y		N	1	N	N	N	N	N	N	N	N		N	N			N			Y
20	15	D	F	72	N		Y	N	N		170	Y	Y	Y	Y	Y	N	N	N	TACS	lut-93	19	46	3	Y	L	N	N	N		N	14	N	N	N	N	N	N	N	N		N	N			N			N
25	29	F	F	48	Y		Y	Y	N		120	N	Y	N	N	N	N	N	N	PACS	lut-93	14	34	4	N	N	N	Y	N		N	8	N	N	N	N	N	N	N	N		N	N			N			Y
30	30	F	M	63	Y		Y	Y	N		160	Y	Y	Y	N	N	N	N	N	LACS	lut-93	11	41	4	N	N	N	N	N		N	14	N	N	N	N	N	N	N	Y		N	N			N			Y
2	6	D	M	64	N		Y	Y	N		190	Y	Y	Y	N	Y	Y	N	N	TACS	lut-93	16	47	4	Y	N	Y	N	N		N	6	N	N	N	N	Y	N	N	N		N	N			N			Y
48	45	D	M	84	N		Y	Y	N		150	Y	N	N	N	N	N	N	N	PACS	lut-93	18	13	4	N	N	N	N	N		N	1	N	N	N	N	Y	N	Y	N		N	N			N			Y
38	12	D	F	78	Y		N	N	N		200	N	Y	Y	Y	N	Y	N	N	PACS	lut-93	19	59	4	Y	H	Y	N	N		Y	3	N	N	N	N	N	N	Y	N		N	N			N			N
2	21	F	M	58	N		N	N	N		130	N	Y	Y	N	N	N	N	N	LACS	lut-93	16	13	5	Y	L	Y	Y	Y		N	5	N	N	N	N	N	N	N	N		N	N			N			Y
12	15	F	F	60	N		Y	Y	N		150	Y	Y	Y	Y	Y	C	N	N	TACS	lut-93	17	10	6	Y	N	Y	Y	N		N	14	N	N	N	N	N	N	Y	N		N	N			N			Y
24	12	F	F	64	N		Y	N	N		170	Y	N	N	Y	N	N	N	N	PACS	lut-93	10	12	2	N	H	N	N	N		N	14	N	N	N	N	N	N	N	N		N	N			N			N
30	40	F	M	52	N		Y	Y	N		160	Y	Y	N	Y	Y	N	N	N	TACS	lut-93	12	9	2	Y	N	Y	Y	N		N	11	N	N	N	N	N	N	Y	Y		N	N			N			Y
37	9	F	M	75	Y		N	N	N		150	Y	Y	N	N	N	N	N	N	LACS	lut-93	17	27	2	N	N	N	N	N		N	4	N	N	N	N	Y	N	Y	N		N	N			N			N
26	12	F	F	88	N		Y	N	N		180	Y	Y	Y	N	N	Y	N	N	PACS	lut-93	20	31	2	Y	N	Y	N	N		N	10	N	N	N	N	N	N	Y	N		N	N			N			Y
1	33	F	F	72	Y		N	N	N		140	Y	Y	Y	Y	C	Y	Y	N	POCS	lut-93	17	31	3	N	H	N	Y	N		Y	14	N	N	N	N	N	N	N	N		N	N			N			Y
25	4	F	M	65	Y		Y	Y	N		160	Y	Y	Y	Y	Y	N	N	N	TACS	lut-93	11	51	4	Y	H	Y	Y	N		Y	14	N	N	Y	N	N	N	N	N		N	N			Y	0	S/C BRUISING	Y
3	19	F	M	61	N		Y	Y	N		150	Y	Y	Y	N	N	N	N	N	LACS	lut-93	9	49	4	N	N	N	Y	N		N	14	Y	N	N	N	N	N	N	N		N	N			N			Y
30	4	F	F	68	N		Y	Y	N		200	N	N	N	N	N	N	Y	N	POCS	lut-93	10	16	4	N	L	N	N	Y		N	14	N	N	N	N	N	N	Y	Y		N	N			N			Y
13	48	F	M	61	Y		Y	Y	N		150	Y	Y	N	N	N	N	Y	N	POCS	lut-93	9	38	5	Y	L	Y	Y	N		N	6	N	N	N	N	N	N	N	N		N	N			N			Y
38	1	F	F	82	N		Y	Y	Y		140	N	N	N	N	N	N	Y	N	POCS	lut-93	19	48	5	Y	N	Y	N	N		N	14	N	Y	N	Y	N	N	Y	N		N	N			N			N
4	4	D	F	71	N		N	N	N		170	Y	Y	Y	Y	Y	C	C	N	TACS	lut-93	11	59	6	N	N	N	N	N		N	2	N	N	N	N	N	N	N	N		N	N			N			N
2	30	F	M	74	N		Y	Y	N		145	N	N	N	Y	N	N	N	N	PACS	lut-93	11	38	7	N	H	N	N	N		Y	14	N	N	N	N	N	N	N	N		N	N			N			Y
2	40	F	F	65	N		Y	Y	N		160	Y	Y	Y	N	N	N	N	N	LACS	lut-93	12	4	7	N	N	N	N	N		N	12	N	N	N	N	N	N	N	N		N	N			N			Y
11	9	D	F	80	N		N	N	N		160	C	Y	Y	N	C	Y	N	N	TACS	lut-93	15	35	7	Y	L	N	Y	N		N	14	N	N	N	N	N	N	N	N		N	N			N			Y
10	12	D	F	72	N		Y	N	N		140	Y	Y	Y	N	Y	Y	N	N	TACS	lut-93	10	54	2	N	N	N	Y	N		N	14	N	N	N	N	N	N	N	N		N	N			N			Y
20	38	F	F	85	Y		Y	Y	N		138	Y	Y	Y	N	N	Y	N	N	PACS	lut-93	11	58	2	Y	L	Y	Y	Y		N	14	N	N	N	N	N	N	N	N		N	N			N			Y
41	15	F	M	69	N		Y	Y	N		200	Y	Y	Y	N	N	N	N	N	LACS	lut-93	13	5	2	Y	N	Y	Y	N		N	8	N	N	N	N	Y	N	Y	N		N	N			N			Y
35	7	F	M	78	N		Y	Y	N		170	N	N	N	N	N	Y	Y	N	POCS	lut-93	15	15	2	Y	H	Y	Y	N		Y	14	N	N	N	N	N	N	Y	N		N	N			N			Y
11	38	F	F	45	N		N	N	N		130	N	Y	N	N	N	N	N	Y	PACS	lut-93	16	11	2	N	L	N	Y	Y		N	1	N	N	N	N	N	N	N	N		N	N			N			N
24	24	F	M	73	N		Y	Y	N		190	N	N	N	N	N	N	Y	Y	POCS	lut-93	20	55	2	N	N	N	N	N		N	14	N	N	N	N	N	N	N	N		N	N			N			Y
24	36	F	F	38	Y		Y	Y	N		140	N	Y	N	N	N	N	N	N	PACS	lut-93	20	59	2	Y	N	Y	Y	N		N	4	N	N	N	N	N	N	N	N		N	N			N			Y
25	12	F	M	71	Y		Y	N	N		140	N	Y	Y	N	N	N	Y	N	POCS	lut-93	15	43	3	N	L	N	Y	Y		N	14	N	N	N	N	N	N	N	N		N	N			N			N
1	44	F	M	74	N		Y	Y	N		140	N	Y	Y	N	N	N	N	N	LACS	lut-93	16	56	3	Y	N	Y	Y	N		N	4	N	N	N	N	N	N	N	N		N	N			N			Y
4	12	F	F	76	Y		N	N	N		160	N	N	N	N	N	N	Y	N	POCS	lut-93	18	31	3	N	H	N	Y	N		Y	3	N	N	N	N	N	N	N	N		N	N			N			Y
30	26	F	M	66	Y		Y	Y	N		160	Y	Y	Y	Y	C	C	N	N	TACS	lut-93	16	3	4	N	N	N	N	N		N	14	N	N	N	N	N	N	N	Y		N	N			N			Y
48	20	D	M	79	N		Y	Y	N		180	Y	N	N	Y	C	C	N	N	PACS	lut-93	16	17	4	N	N	N	N	N		N	1	N	N	N	N	Y	N	Y	N		N	N			N			Y
18	15	F	M	71	N		Y	Y	N		200	Y	Y	N	Y	C	N	Y	N	POCS	lut-93	18	28	4	Y	H	Y	Y	N		Y	14	N	N	N	N	Y	N	N	N		N	N			N			Y
5	11	F	F	72	N		Y	Y	N		175	N	N	N	Y	C	N	N	N	PACS	lut-93	18	33	4	Y	N	Y	Y	N		N	6	N	N	N	N	N	N	N	N		N	N			N			Y
1	26	F	F	81	N		N	N	N		145	Y	Y	Y	N	N	N	N	N	LACS	lut-93	19	40	4	N	L	N	Y	Y		N	14	N	N	N	N	N	N	N	N		N	N			N			Y
10	7	D	F	77	N		Y	Y	N		180	Y	Y	Y	Y	Y	Y	N	N	TACS	lut-93	14	41	5	Y	L	Y	N	Y		N	9	N	N	N	N	Y	N	N	N		N	N			N			Y
11	12	F	M	84	N		Y	Y	N		170	Y	Y	Y	Y	N	N	N	N	PACS	lut-93	18	29	5	N	N	N	Y	N		N	7	N	N	N	N	N	N	N	N		N	N			N			Y
30	40	F	M	56	N		Y	N	N		120	Y	N	N	Y	N	N	N	N	PACS	lut-93	12	39	6	Y	H	Y	Y	N		Y	11	N	N	N	N	N	N	N	N		N	N			N			Y
15	18	F	M	67	N		N	N	N		160	Y	Y	Y	Y	N	N	N	N	PACS	lut-93	17	40	6	Y	L	N	N	N		N	10	N	N	N	N	N	Y	N	N		N	N			N			N
1	12	F	M	82	N		N	N	N		182	Y	Y	Y	N	Y	C	C	N	TACS	lut-93	21	59	7	N	N	N	Y	N		N	14	N	N	N	N	N	N	N	N		N	N			N			Y
31	46	D	F	81	N		Y	N	N		140	N	Y	Y	C	Y	N	N	N	TACS	mar-93	8	47	2	Y	N	Y	N	N		N	4	N	N	N	N	Y	N	N	N		N	N			N			N
47	20	F	F	64	N	Y	Y	N	N	N	150	Y	Y	Y	N	C	Y	N	N	TACS	lip-93	8	37	7	Y	N	Y	Y	N	N		14	N	N	N	Y	N	N	N	N	N	Y	N			N			Y
33	28	F	F	73	Y	N	Y	N	N	N	120	Y	Y	Y	N	N	N	N	N	LACS	mar-93	12	35	2	N	N	N	N	N	N		8	N	N	N	N	N	N	N	N	N	N	N			N			Y
2	12	F	M	74	N	N	Y	Y	N	N	160	Y	Y	N	Y	N	N	N	N	PACS	mar-93	17	43	2	N	N	Y	Y	N	N		14	N	N	Y	N	N	N	N	N	N	N	N			N			Y
48	17	F	M	82	N	N	Y	N	N	N	170	N	N	N	Y	N	N	N	N	PACS	mar-93	10	45	3	Y	M	Y	Y	N	Y		11	N	N	N	N	Y	N	N	N	N	N	N			N			Y
1	19	F	M	54	N	N	Y	N	N	N	160	Y	N	N	N	N	N	Y	N	POCS	mar-93	11	17	3	Y	N	Y	Y	N	N		14	N	N	N	N	N	N	Y	N	N	N	N			N			Y
80	20	D	F	79	N	N	N	N	N	N	175	Y	Y	Y	Y	Y	Y	N	N	TACS	mar-93	12	12	3	N	L	N	N	N	N		14	N	N	N	N	N	N	N	N	N	N	N			N			N
41	45	F	M	80	N	Y	Y	Y	N	N	200	Y	Y	Y	Y	N	N	N	N	PACS	mar-93	12	43	3	N	N	N	Y	N	N		8	N	N	N	N	Y	N	Y	N	N	N	N			N			Y
41	24	F	M	81	N	Y	Y	N	N	N	200	Y	Y	Y	Y	N	N	N	N	PACS	mar-93	12	46	3	Y	L	Y	Y	Y	N		11	N	N	N	N	Y	N	Y	N	N	N	N			N			Y
24	24	F	M	62	Y	N	Y	N	N	N	150	N	Y	Y	Y	C	C	N	N	TACS	mar-93	17	4	3	N	M	N	N	N	Y		14	N	N	N	N	N	N	N	N	N	N	N			N			Y
41	45	F	M	61	N	N	Y	Y	N	N	180	Y	N	N	N	Y	N	N	N	PACS	mar-93	16	37	3	N	N	N	Y	N	N		4	N	N	N	N	Y	N	Y	N	N	N	N			N			Y
70	24	F	M	71	N	Y	Y	Y	N	N	190	Y	Y	N	N	N	N	N	N	LACS	mar-93	17	7	3	Y	M	Y	Y	N	Y		1	N	N	N	N	N	N	N	N	N	N	N			N			Y
4	29	D	F	64	N	N	Y	Y	N	N	130	Y	Y	Y	N	C	C	N	N	PACS	mar-93	17	41	3	Y	N	N	Y	N	N		14	N	N	N	Y	N	N	N	N	N	N	N			N			Y
47	2	F	F	90	N	N	Y	N	N	N	200	N	N	N	Y	Y	N	N	N	PACS	mar-93	17	49	3	N	L	N	N	Y	N		14	N	N	N	N	Y	N	N	N	N	N	N			N			Y
70	6	F	M	70	Y	N	N	N	N	N	135	Y	Y	N	Y	N	N	N	N	PACS	mar-93	15	12	4	N	N	N	N	N	N		5	N	N	N	N	N	N	N	N	N	N	N			N			N
8	30	F	M	57	N	N	Y	N	N	Y	150	N	Y	Y	N	N	N	N	N	LACS	mar-93	17	49	4	N	L	N	Y	Y	N		14	N	N	N	N	N	N	N	N	N	N	N			N			Y
80	9	D	F	81	N	N	N	N	N	Y	138	Y	Y	Y	C	Y	C	N	N	TACS	mar-93	17	58	4	Y	N	Y	N	N	N		14	N	N	N	N	N	Y	N	N	N	N	N			N			Y
60	6	F	F	81	Y	Y	N	N	N	N	180	Y	Y	Y	Y	N	N	N	N	PACS	mar-93	12	6	2	Y	L	Y	Y	Y	N		14	N	N	N	N	Y	N	Y	N	N	N	N			N			Y
55	34	F	F	72	N	N	Y	N	N	N	170	Y	Y	Y	N	N	N	N	N	LACS	mar-93	9	11	5	Y	N	Y	Y	N	N		13	N	N	N	N	N	N	N	N	N	N	N			N			Y
31	15	F	M	62	N	N	N	N	N	N	170	N	Y	Y	N	N	N	N	N	LACS	mar-93	9	59	5	N	N	N	Y	N	N		4	N	N	N	N	N	N	N	N	N	N	N			N			Y
33	16	F	M	80	N	N	Y	N	N	N	175	Y	Y	Y	Y	N	N	N	N	PACS	mar-93	10	48	5	Y	M	Y	Y	N	Y		5	N	N	N	N	N	N	N	N	N	N	N			N			Y
47	8	D	F	83	N	N	Y	Y	N	N	210	Y	Y	Y	C	Y	C	N	N	TACS	mar-93	11	24	5	N	M	N	N	N	Y		14	N	N	N	N	Y	N	N	N	N	N	N			N			Y
33	24	D	F	87	N	N	Y	N	N	N	170	Y	Y	Y	Y	Y	C	N	N	TACS	mar-93	13	50	5	N	N	N	N	N	N		14	N	N	N	N	N	N	N	N	N	N	N			N			Y
12	15	D	F	83	Y	N	Y	N	N	N	160	Y	Y	Y	Y	C	C	N	N	TACS	mar-93	17	41	5	Y	L	Y	Y	Y	N		14	N	N	N	N	N	N	N	N	N	N	N			N			Y
27	24	F	M	73	Y	N	Y	N	N	N	175	Y	Y	Y	Y	C	Y	Y	Y	POCS	mar-93	7	20	6	N	N	N	N	N	N		12	N	N	N	N	N	N	N	N	N	N	N			N			Y
60	14	F	F	73	N	N	N	N	N	N	170	Y	N	N	N	N	N	N	Y	PACS	mar-93	9	58	6	N	M	N	Y	N	Y		14	N	N	N	N	Y	N	Y	N	N	N	N			N			Y
87	5	D	M	92	N	Y	Y	N	N	Y	140	Y	Y	Y	N	Y	Y	N	N	TACS	mar-93	16	36	6	N	L	N	Y	Y	N		14	N	N	N	N	N	N	N	N	N	N	N			N			Y
38	3	F	M	73	N	N	N	N	N	N	210	N	N	N	N	N	N	Y	Y	POCS	mar-93	19	9	7	Y	M	Y	N	N	N		7	N	N	N	N	Y	N	Y	N	N	N	N			Y	0	ALLERGICA ASPIRINA	N
25	21	F	M	52	N	N	Y	Y	N	N	130	Y	Y	Y	N	N	N	Y	N	POCS	mar-93	16	18	5	Y	N	Y	Y	N	N		5	N	N	N	N	N	N	N	N	N	N	N			N			Y
33	24	F	M	71	Y	N	Y	N	N	Y	150	Y	Y	Y	N	N	N	N	N	LACS	mar-93	9	52	2	N	N	N	Y	N	N		14	N	N	N	N	N	N	N	N	N	N	N			N			Y
25	43	F	M	63	N	Y	Y	N	N	N	180	Y	Y	Y	N	N	N	Y	Y	POCS	mar-93	14	3	3	N	N	N	Y	N	N		14	N	N	N	N	N	N	N	N	N	N	N			N			Y
54	44	F	F	82	N	N	Y	Y	Y	N	190	Y	Y	Y	Y	N	N	N	N	PACS	mar-93	8	26	3	N	L	N	Y	Y	N		14	N	N	N	N	N	Y	N	N	N	N	N			N			Y
29	40	F	M	65	Y	N	N	N	N	N	200	Y	Y	Y	N	N	N	N	N	LACS	mar-93	8	59	3	Y	L	Y	N	Y	N		13	N	N	N	N	N	N	N	N	N	N	N			N			Y
35	15	F	F	82	Y	N	Y	N	N	N	180	Y	N	N	Y	N	N	N	N	PACS	mar-93	15	6	3	Y	N	Y	Y	N	N		9	N	N	N	N	N	N	Y	N	N	N	N			N			Y
55	12	F	M	71	Y	N	Y	Y	N	N	150	Y	Y	N	Y	Y	N	N	N	TACS	mar-93	15	28	3	N	N	N	Y	N	N		14	Y	N	Y	N	N	N	Y	N	N	N	N			N			Y
87	8	F	M	83	N	Y	N	N	N	N	150	Y	Y	Y	Y	C	Y	N	N	TACS	mar-93	18	31	3	Y	M	Y	N	N	Y		13	N	N	N	N	N	N	N	N	N	N	N			N			Y
256	8	F	F	87	N	N	N	N	N	N	150	Y	Y	Y	N	N	N	N	Y	PACS	sty-94	15	41	1	N	L	N	N	Y	N		13	N	N	N	N	N	N	N	N	N	N	N			N			Y
6	26	F	F	83	N	N	N	N	N	N	132	N	Y	Y	N	N	N	N	N	LACS	mar-93	11	58	4	N	N	N	N	N	N		14	N	N	N	N	N	N	Y	N	N	N	N			N			Y
24	44	F	F	68	N	N	Y	N	N	Y	150	N	Y	Y	Y	N	N	Y	N	POCS	mar-93	13	50	4	Y	N	Y	N	N	N		14	N	N	N	N	N	N	N	N	N	N	N			N			Y
73	15	D	M	82	N	N	Y	Y	N	N	165	Y	Y	Y	Y	Y	C	N	N	TACS	mar-93	14	42	4	Y	M	Y	Y	N	Y		14	N	N	N	N	N	N	Y	N	N	N	N			N			Y
85	22	F	M	73	N	N	N	N	N	Y	199	N	Y	Y	N	N	Y	N	Y	PACS	mar-93	15	18	4	Y	L	Y	Y	Y	N		14	N	N	N	N	N	N	N	N	N	N	N			N			Y
60	20	F	F	80	N	N	N	N	Y	N	130	N	Y	Y	N	N	N	N	N	LACS	mar-93	12	1	2	Y	N	Y	Y	N	N		14	N	N	N	N	N	N	N	N	N	N	N			N			Y
123	12	D	F	71	N	Y	Y	Y	N	N	100	Y	Y	Y	Y	N	N	N	N	PACS	wrz-93	22	51	3	N	N	N	Y	N	N		14	N	N	N	N	Y	N	N	N	N	N	N			N			Y
69	36	U	F	65	N	Y	Y	Y	N	N	180	Y	Y	Y	C	C	C	C	C	PACS	mar-93	14	26	5	N	N	N	N	N	N		5	N	N	N	N	Y	Y	N	N	N	N	N			N			Y
48	38	F	M	76	N	Y	N	N	N	N	150	N	Y	Y	N	N	N	Y	N	POCS	mar-93	10	25	6	N	M	N	N	N	Y		14	N	N	N	N	Y	N	N	N	N	N	N			N			Y
74	5	F	F	84	N	N	N	N	N	N	215	Y	Y	N	Y	C	C	N	N	TACS	mar-93	20	21	4	N	N	N	Y	N	N		9	N	N	N	N	N	N	N	N	N	N	N			N			Y
48	29	F	F	74	N	Y	Y	N	N	N	130	Y	Y	Y	N	Y	Y	N	N	TACS	mar-93	12	53	6	Y	N	Y	Y	N	N		14	N	N	N	N	N	N	Y	N	N	N	N			N			Y
34	10	F	F	73	N	N	Y	Y	N	Y	160	Y	Y	Y	Y	Y	N	N	N	TACS	sie-93	19	41	6	Y	L	Y	Y	Y	N		13	N	N	N	N	N	N	N	N	N	N	N			N			Y
89	44	F	M	90	N	N	Y	N	N	N	130	N	Y	Y	Y	N	N	N	N	PACS	mar-93	15	42	6	N	L	N	N	Y	N		14	N	N	N	N	N	N	N	N	N	N	N			N			Y
95	2	D	F	84	Y	Y	Y	N	N	N	120	Y	Y	Y	N	Y	Y	N	Y	TACS	wrz-93	13	22	5	N	M	N	N	N	Y		14	N	N	N	N	N	N	N	N	N	N	Y	7	HB 7.6 - 4.9	N			Y
2	24	F	M	73	N	N	Y	Y	N	Y	160	Y	Y	N	N	N	N	N	N	LACS	mar-93	11	58	7	N	M	N	Y	N	Y		11	N	N	N	N	N	N	N	N	N	N	N			N			Y
32	20	D	M	50	N	N	Y	Y	N	Y	180	Y	Y	Y	N	Y	Y	N	N	TACS	mar-93	11	20	2	Y	N	Y	N	N	N		3	N	N	N	N	N	N	N	N	N	N	N			Y	1	VOMITED COFFEE GROUNDS-NORM EN	Y
85	5	F	F	83	Y	Y	N	N	N	Y	145	Y	Y	Y	Y	N	Y	N	N	PACS	mar-93	15	58	2	N	N	N	N	N	N		5	N	N	N	N	N	Y	N	N	N	N	N			N			Y
74	6	D	M	89	Y	Y	N	N	N	N	145	Y	Y	Y	Y	Y	N	C	N	TACS	lip-93	12	20	7	N	M	N	N	N	Y		12	N	N	N	N	N	N	N	N	N	N	N			N			Y
89	36	D	F	74	N	N	Y	Y	N	Y	150	Y	Y	C	Y	C	C	C	N	TACS	mar-93	17	30	2	Y	N	Y	N	N	N		13	N	N	N	N	N	N	N	N	N	N	N			N			Y
20	27	F	F	61	N	N	Y	Y	N	N	188	Y	N	N	N	Y	Y	N	N	PACS	mar-93	20	0	2	N	N	N	N	N	N		6	N	N	N	N	N	N	N	N	N	N	N			N			Y
73	34	F	F	89	Y	N	Y	Y	N	N	130	Y	Y	N	Y	C	N	N	N	TACS	mar-93	16	42	3	Y	L	Y	N	Y	N		14	N	N	N	N	N	N	N	N	N	N	N			N			Y
36	24	F	F	62	N	N	Y	Y	N	N	160	Y	Y	Y	Y	Y	C	N	N	TACS	mar-93	16	45	3	N	M	N	Y	N	Y		14	N	N	N	N	Y	N	Y	N	N	N	N			N			Y
38	8	F	M	81	Y	N	N	N	N	N	160	N	N	N	Y	N	N	Y	Y	POCS	mar-93	18	58	3	Y	N	Y	N	N	N		10	N	N	N	N	N	N	Y	N	N	N	N			N			Y
7	36	F	F	77	N	N	N	N	N	N	190	Y	Y	Y	Y	N	N	N	N	PACS	mar-93	10	13	4	Y	N	Y	N	N	N		13	N	N	N	N	Y	N	Y	Y	N	N	N			N			Y
55	24	F	M	84	N	N	Y	N	N	N	160	Y	Y	Y	N	N	N	N	N	LACS	mar-93	12	6	4	N	L	N	Y	Y	N		13	N	N	N	N	N	N	Y	N	N	N	N			N			Y
32	31	F	M	79	N	N	N	N	N	N	130	Y	Y	Y	N	Y	Y	N	N	TACS	mar-93	16	9	4	N	N	N	N	N	N		14	N	N	N	N	N	N	N	N	N	N	N			N			Y
30	24	F	F	52	N	N	Y	N	N	N	140	Y	Y	Y	N	N	N	N	N	LACS	mar-93	16	19	4	Y	M	Y	Y	N	Y		14	N	N	N	N	N	N	N	N	N	N	N			N			Y
48	4	F	M	85	N	Y	N	N	N	N	180	Y	Y	Y	Y	C	C	N	N	TACS	mar-93	16	36	4	Y	L	Y	Y	Y	N		14	N	N	N	N	Y	N	N	N	N	N	N			N			Y
30	12	F	M	49	Y	N	Y	N	N	N	120	Y	Y	N	Y	N	N	Y	N	POCS	mar-93	16	37	4	N	N	N	N	N	N		14	N	N	N	N	N	N	N	N	N	N	N			N			Y
121	23	D	F	85	N	N	Y	Y	N	N	130	Y	Y	Y	Y	C	C	Y	C	POCS	mar-93	17	2	5	N	L	N	Y	Y	N		14	N	N	N	N	N	N	N	N	N	N	N			N			Y
11	20	D	M	73	N	N	N	N	N	N	190	Y	Y	Y	N	C	C	Y	N	POCS	mar-93	8	6	5	N	N	N	N	N	N		14	N	Y	N	Y	N	N	N	N	N	N	N			N			Y
48	18	U	M	64	N	Y	Y	N	N	N	150	Y	Y	Y	C	C	C	Y	N	POCS	mar-93	9	7	5	Y	L	Y	N	Y	N		3	N	N	N	N	Y	N	N	N	N	N	N			N			Y
46	26	F	F	74	N	N	Y	Y	N	N	145	N	Y	N	N	Y	N	N	N	PACS	mar-93	14	27	5	Y	N	Y	Y	N	N		13	N	N	N	N	N	N	N	N	N	N	N			N			Y
38	3	F	M	62	N	N	N	N	N	N	180	N	Y	N	N	N	N	N	N	PACS	mar-93	16	18	5	N	M	N	N	N	Y		9	N	N	N	N	N	N	Y	N	N	N	N			N			Y
33	29	F	F	85	N	Y	Y	N	N	N	140	Y	Y	Y	N	N	Y	N	N	PACS	mar-93	17	58	5	Y	L	Y	Y	Y	N		11	N	N	N	N	N	N	N	N	N	N	N			N			Y
74	7	F	M	80	N	N	Y	Y	N	N	140	Y	Y	Y	C	C	C	C	Y	PACS	mar-93	22	56	5	N	N	N	N	N	N		8	N	N	N	N	N	N	N	N	N	N	N			N			Y
105	13	D	F	85	N	N	Y	Y	N	Y	190	Y	Y	Y	N	C	C	N	Y	PACS	gru-93	9	19	5	N	N	N	N	N	N		14	N	N	N	N	N	N	N	N	N	N	N			N			Y
3	8	F	M	64	N	N	Y	N	N	N	170	Y	Y	Y	Y	Y	N	N	N	TACS	mar-93	13	31	6	Y	M	Y	Y	N	Y		14	N	N	N	N	Y	N	N	N	N	N	N			N			Y
10	24	F	F	69	Y	N	Y	N	N	N	170	Y	Y	Y	N	N	N	N	N	LACS	mar-93	12	46	6	N	L	N	Y	Y	N		14	N	N	N	N	N	N	N	N	N	N	N			N			Y
34	30	F	M	76	N	N	Y	N	N	N	160	N	N	N	N	N	N	Y	N	POCS	mar-93	14	9	6	N	M	N	N	N	Y		14	N	N	N	N	N	N	N	N	N	N	N			N			Y
74	16	F	M	85	N	Y	N	N	N	N	190	Y	Y	Y	Y	C	N	N	N	TACS	mar-93	15	28	6	N	N	N	Y	N	N		14	N	N	N	N	N	N	N	N	N	N	N			N			Y
88	25	D	M	68	N	N	Y	Y	N	Y	150	Y	Y	Y	N	Y	Y	N	N	TACS	mar-93	18	39	6	Y	M	Y	Y	N	Y		14	N	N	N	N	N	N	N	N	N	N	N			N			Y
36	24	D	M	54	N	N	Y	Y	N	N	170	Y	Y	Y	C	C	Y	N	N	TACS	mar-93	8	15	7	N	N	N	Y	N	N		14	N	N	Y	N	Y	N	N	N	N	N	N			N			Y
2	42	D	M	79	N	N	Y	Y	N	N	200	Y	Y	Y	C	C	C	N	N	PACS	mar-93	10	37	7	Y	M	Y	N	N	Y		14	N	N	N	N	Y	N	N	N	N	N	N			N			Y
41	40	F	F	75	N	N	Y	N	N	N	170	Y	Y	Y	N	N	N	N	N	LACS	mar-93	11	28	7	N	N	N	Y	N	N		6	N	N	N	N	Y	N	Y	N	N	N	N			N			Y
71	30	D	M	81	N	N	N	N	N	N	120	Y	Y	Y	Y	Y	C	C	N	TACS	mar-93	15	56	7	Y	N	Y	Y	N	N		14	N	N	N	N	N	Y	N	N	N	N	N			N			Y
27	6	U	F	79	Y	N	Y	Y	N	N	215	Y	Y	Y	C	C	C	C	N	PACS	mar-93	8	43	1	N	L	N	N	Y	N		1	N	N	N	N	N	Y	N	N	N	N	N			N			Y
2	5	F	F	80	N	Y	Y	N	N	N	140	N	Y	N	Y	N	Y	N	N	PACS	mar-93	11	42	1	Y	N	Y	Y	N	N		10	N	N	N	N	N	N	N	N	N	N	N			N			Y
35	5	F	M	73	Y	N	N	N	N	N	150	Y	Y	Y	N	N	N	N	N	LACS	mar-93	12	23	1	N	M	N	Y	N	Y		10	N	N	N	N	N	N	Y	N	N	N	N			N			Y
73	16	D	F	75	N	N	N	N	N	N	140	Y	Y	Y	Y	N	N	N	N	PACS	mar-93	13	5	1	N	L	N	N	Y	N		14	N	N	N	N	N	N	N	N	N	N	N			N			Y
85	4	F	F	79	N	N	N	N	N	Y	155	N	Y	Y	Y	N	N	N	C	PACS	mar-93	16	49	1	Y	N	Y	N	N	N		11	N	Y	N	N	N	N	N	N	N	N	N			N			Y
55	36	F	M	66	N	N	Y	Y	N	N	150	Y	Y	Y	N	N	N	N	N	LACS	mar-93	10	18	2	N	N	N	Y	N	N		11	N	N	Y	N	N	Y	Y	N	N	N	N			Y	10	AGGRAVAMENTO DEFICIT MOTORIO	Y
121	32	F	F	74	Y	N	Y	N	N	N	210	N	Y	Y	N	N	N	N	N	LACS	mar-93	14	37	6	Y	N	Y	Y	N	N		14	N	N	N	N	N	N	N	N	N	N	N			N			Y
16	6	F	F	55	Y	N	Y	N	N	N	180	Y	Y	Y	N	N	N	N	N	LACS	mar-93	12	12	2	N	N	N	N	N	N		14	N	N	N	N	N	N	N	N	N	N	N			N			Y
74	30	F	M	83	Y	N	N	N	N	N	220	Y	Y	Y	N	N	N	N	N	LACS	mar-93	13	54	2	N	L	N	N	Y	N		14	N	N	N	N	N	N	N	N	N	N	N			N			Y
2	31	F	F	79	N	N	Y	Y	N	N	140	N	Y	Y	N	N	N	N	Y	PACS	mar-93	17	44	2	Y	N	Y	Y	N	N		0	N	N	N	N	N	N	N	N	N	N	N			N			Y
48	18	F	M	77	N	N	N	N	N	N	190	Y	Y	Y	N	Y	Y	N	N	TACS	mar-93	8	36	3	N	M	N	Y	N	Y		14	N	N	N	N	Y	N	N	N	N	N	N			N			Y
33	26	F	F	79	Y	N	N	N	N	N	130	Y	Y	Y	N	N	N	N	N	LACS	mar-93	10	40	3	Y	N	Y	Y	N	N		14	N	N	N	N	N	N	N	N	N	N	N			N			N
48	26	F	M	76	N	Y	Y	N	N	N	210	Y	Y	Y	Y	Y	C	N	N	TACS	mar-93	12	40	3	N	N	N	N	N	N		1	N	N	N	N	Y	N	N	N	N	N	N			N			Y
33	30	F	F	66	N	N	N	N	N	N	130	N	Y	Y	N	N	N	N	N	LACS	mar-93	14	5	3	Y	L	Y	Y	Y	N		14	N	N	N	N	N	N	N	N	N	N	N			N			Y
25	10	F	M	70	N	N	Y	N	N	N	180	Y	Y	Y	N	N	N	Y	N	POCS	mar-93	21	33	3	N	M	N	N	N	Y		8	N	N	N	N	N	N	Y	N	N	N	N			N			Y
35	13	D	F	73	Y	Y	Y	Y	N	N	160	Y	Y	Y	N	C	C	N	N	PACS	mar-93	14	54	3	Y	N	Y	N	N	N		3	N	N	N	N	Y	N	N	N	N	N	N			N			Y
35	8	D	F	82	Y	N	Y	Y	N	N	125	Y	Y	Y	C	C	Y	N	N	TACS	mar-93	14	58	3	N	N	N	Y	N	N		14	N	N	N	N	Y	N	Y	N	N	N	N			N			Y
27	12	D	M	63	N	Y	Y	N	N	Y	150	Y	Y	Y	Y	C	C	N	N	TACS	mar-93	6	58	4	Y	L	Y	N	Y	N		14	N	N	N	N	N	N	N	N	N	N	N			N			Y
32	39	F	M	67	N	N	Y	Y	N	Y	150	Y	Y	Y	Y	N	N	N	N	PACS	mar-93	11	5	4	N	M	N	N	N	Y		6	N	N	N	N	N	N	N	N	N	N	N			N			Y
54	29	F	M	87	Y	N	Y	Y	N	N	140	Y	Y	Y	N	N	N	N	N	LACS	mar-93	12	27	4	Y	M	Y	Y	N	Y		14	N	N	N	N	N	Y	Y	N	N	N	N			N			Y
46	20	F	F	76	N	N	Y	N	N	N	170	N	Y	N	Y	N	N	N	N	PACS	mar-93	13	24	4	N	N	N	N	N	N		13	N	N	N	N	N	N	Y	N	N	N	N			N			Y
129	4	D	F	89	N	N	N	N	N	N	205	N	Y	Y	N	N	N	N	N	PACS	lis-93	23	12	1	Y	N	N	N	N	N		14	N	N	N	N	N	N	N	N	N	N	N			N			N
31	34	F	F	62	Y	N	Y	Y	N	N	140	N	Y	N	N	N	N	N	N	PACS	mar-93	16	41	4	Y	N	Y	Y	N	N		2	N	N	N	N	N	N	N	N	N	N	N			N			Y
125	38	F	F	78	N	N	Y	Y	N	N	150	Y	Y	Y	N	N	Y	N	N	PACS	sty-94	13	42	5	N	N	N	Y	N	N		11	N	N	N	N	N	N	N	N	N	N	N			N			Y
115	15	F	F	71	N	N	N	N	N	Y	170	Y	Y	Y	Y	Y	C	Y	N	POCS	mar-93	14	8	5	Y	N	Y	N	N	N		14	N	N	N	N	N	N	N	N	N	N	N			N			Y
2	42	F	M	78	N	Y	Y	Y	N	N	140	Y	Y	Y	Y	N	N	N	N	PACS	mar-93	14	32	5	N	L	N	N	Y	N		13	N	N	N	N	Y	N	N	N	N	N	N			N			Y
87	29	D	F	80	N	N	Y	Y	N	Y	190	Y	Y	Y	Y	Y	Y	N	N	TACS	mar-93	14	45	5	N	N	N	N	N	N		3	N	N	N	N	N	N	N	N	N	N	N			N			Y
74	10	F	M	75	N	Y	N	N	N	N	140	N	Y	Y	N	N	N	N	N	LACS	mar-93	18	32	5	N	N	N	Y	N	N		14	N	N	N	N	N	N	N	N	N	N	N			N			Y
121	23	F	M	59	N	N	Y	Y	N	N	140	Y	N	N	N	N	N	N	N	PACS	mar-93	14	55	6	Y	N	Y	Y	N	N		2	N	N	N	N	N	N	N	N	N	N	N			N			Y
55	30	F	F	57	N	N	Y	N	N	N	180	Y	Y	Y	N	Y	N	N	N	PACS	mar-93	8	59	6	N	L	N	Y	Y	N		13	N	N	N	N	N	N	Y	N	N	N	N			N			Y
85	5	F	F	82	N	N	N	N	N	Y	210	Y	Y	Y	N	N	Y	N	N	PACS	mar-93	13	57	6	Y	M	N	N	N	N		14	N	N	N	N	N	N	N	N	N	N	N			N			N
4	28	F	M	68	N	N	N	N	N	N	160	Y	Y	Y	Y	N	N	N	N	PACS	mar-93	14	43	6	N	N	N	Y	N	N		14	N	N	N	N	N	N	N	N	N	N	N			N			Y
34	10	F	F	86	N	N	Y	N	N	N	170	Y	Y	N	Y	N	C	N	N	PACS	mar-93	15	32	6	Y	L	Y	N	Y	N		14	N	N	N	N	N	N	N	N	N	N	N			N			Y
73	7	F	F	95	N	Y	Y	N	N	N	210	Y	Y	Y	N	N	N	N	Y	PACS	mar-93	17	2	6	N	N	N	N	N	N		3	N	N	N	N	N	N	N	N	N	N	N			N			Y
32	31	F	M	74	N	N	Y	N	N	Y	170	Y	Y	N	N	Y	Y	N	N	TACS	mar-93	17	36	6	Y	M	Y	Y	N	Y		6	N	N	N	N	N	N	N	N	N	N	N			N			Y
77	16	F	F	73	N	N	N	N	N	N	130	N	Y	Y	N	N	N	N	N	LACS	mar-93	19	13	6	N	L	N	N	Y	N		13	N	N	N	N	N	N	N	N	N	N	N			N			Y
121	29	F	M	73	N	N	Y	Y	N	Y	180	N	Y	N	Y	N	N	N	Y	PACS	kwi-93	19	7	5	Y	M	Y	Y	N	Y		4	N	N	N	N	N	N	N	N	N	N	N			Y	3	BRUISING - ABDOMEN (SLIM)	Y
115	1	D	F	77	N	N	N	N	N	Y	180	Y	Y	Y	Y	C	Y	C	C	TACS	mar-93	20	14	7	N	N	N	N	N	N		3	N	N	N	N	N	N	N	N	N	N	N			N			Y
89	10	D	F	70	Y	N	N	N	N	Y	130	Y	Y	Y	Y	N	N	N	N	PACS	mar-93	16	24	1	N	M	N	Y	N	Y		14	N	N	N	N	N	N	N	N	N	N	N			N			Y
105	34	F	F	30	Y	N	Y	Y	N	N	160	N	Y	N	N	Y	N	N	N	PACS	mar-93	17	0	1	N	N	N	N	N	N		14	N	Y	N	Y	N	N	N	N	N	N	N			N			Y
47	40	F	M	76	Y	N	Y	Y	N	N	160	N	N	N	Y	N	N	N	N	PACS	mar-93	19	0	1	Y	L	Y	Y	N	Y		11	N	N	N	N	N	N	N	N	N	N	N			N			Y
121	45	F	F	79	N	N	Y	Y	N	Y	170	Y	Y	N	Y	Y	C	N	N	TACS	mar-93	10	32	2	N	N	N	N	N	N		14	N	N	N	N	N	N	N	N	N	N	N			N			Y
35	23	F	M	83	N	N	Y	N	N	N	150	Y	Y	Y	Y	N	N	N	N	PACS	mar-93	12	8	2	N	M	N	N	N	Y		10	N	N	N	N	N	N	N	N	N	N	N			N			Y
35	15	D	M	81	Y	Y	Y	Y	N	N	130	Y	Y	Y	Y	N	N	N	N	PACS	mar-93	15	39	2	Y	N	Y	N	N	N		6	N	N	N	N	Y	N	N	N	N	N	N			N			Y
34	47	D	F	81	N	N	Y	N	N	Y	190	Y	Y	N	Y	N	C	N	N	PACS	mar-93	17	6	2	Y	L	Y	N	Y	N		14	N	N	N	N	N	N	N	N	N	N	N			N			Y
89	14	F	M	79	N	N	Y	N	N	N	120	N	Y	Y	N	Y	N	N	N	PACS	mar-93	17	19	2	N	N	N	N	N	N		14	N	N	N	N	N	N	N	N	N	N	N			N			Y
85	44	F	M	84	N	N	N	N	N	Y	210	Y	Y	Y	N	N	N	N	N	LACS	mar-93	17	43	2	Y	N	Y	Y	N	N		14	N	N	Y	N	N	N	Y	N	N	N	N			N			Y
87	36	F	M	61	Y	N	Y	Y	N	N	150	N	Y	Y	N	N	N	N	N	LACS	mar-93	18	55	2	N	L	N	Y	Y	N		7	N	N	N	N	N	N	N	N	N	N	N			N			Y
25	21	D	M	47	N	N	Y	Y	N	N	180	Y	Y	Y	N	N	N	Y	N	POCS	mar-93	15	24	3	Y	M	Y	Y	N	Y		14	N	N	N	N	N	N	N	N	N	N	N			N			Y
24	29	F	F	69	Y	N	Y	N	N	N	170	Y	Y	Y	N	N	N	N	N	LACS	mar-93	10	28	3	Y	N	Y	N	N	N		14	N	N	N	N	N	N	N	N	N	N	N			N			Y
116	25	F	F	70	Y	N	N	N	N	N	130	Y	Y	Y	N	Y	Y	N	C	TACS	mar-93	10	4	3	N	L	N	Y	Y	N		14	N	N	N	N	N	N	Y	N	N	N	N			N			Y
10	28	F	M	51	N	Y	Y	N	N	N	150	N	N	N	Y	N	N	N	N	PACS	mar-93	12	58	3	Y	N	Y	Y	N	N		11	N	N	N	N	N	N	N	N	N	N	N			N			Y
77	26	F	M	76	Y	N	Y	N	N	N	159	Y	Y	Y	N	Y	N	N	Y	PACS	mar-93	13	54	3	Y	N	Y	N	N	N		14	N	N	N	N	N	N	N	N	N	N	N			N			N
77	45	F	M	78	N	N	N	N	N	Y	120	Y	Y	N	N	Y	Y	N	N	TACS	mar-93	17	39	3	N	L	N	N	Y	N		10	N	N	N	N	N	N	N	N	N	N	N			N			Y
118	25	F	F	70	N	N	N	N	N	N	150	Y	Y	Y	N	Y	N	N	N	PACS	mar-93	17	46	3	N	N	N	Y	N	N		14	N	N	N	N	N	N	Y	Y	N	N	N			N			Y
123	25	F	F	52	N	N	Y	Y	N	N	160	Y	Y	Y	N	N	N	N	N	LACS	mar-93	10	27	4	Y	N	Y	Y	N	N		14	N	Y	Y	Y	Y	Y	Y	N	Y	N	N			N			Y
27	20	D	M	84	N	N	Y	N	N	N	200	Y	Y	Y	N	C	C	Y	N	POCS	mar-93	11	56	4	Y	L	Y	N	Y	N		1	N	N	N	N	N	N	Y	N	N	N	N			N			Y
11	5	D	M	76	Y	N	N	N	N	N	110	Y	Y	Y	Y	Y	Y	C	N	TACS	mar-93	12	37	4	N	N	N	N	N	N		14	N	N	N	N	N	N	N	N	N	N	N			N			Y
73	6	D	F	80	N	Y	Y	Y	N	Y	180	Y	Y	Y	Y	C	Y	C	N	TACS	mar-93	17	40	4	Y	N	Y	N	N	N		1	N	N	N	N	N	N	N	N	N	N	N			N			Y
1	13	F	F	88	N	N	N	N	N	N	150	Y	Y	Y	N	Y	Y	N	N	TACS	mar-93	18	31	4	Y	L	Y	Y	Y	N		14	N	N	N	N	N	N	N	N	N	N	N			N			Y
129	35	F	F	62	N	N	N	N	N	N	172	Y	Y	N	Y	N	N	N	N	PACS	mar-93	18	54	4	N	M	N	N	N	Y		14	N	N	N	N	N	N	N	N	N	N	N			N			Y
24	16	F	M	49	Y	N	Y	N	N	N	180	Y	Y	Y	Y	N	N	N	N	PACS	mar-93	20	40	4	Y	L	Y	N	Y	N		14	N	N	N	N	N	N	N	N	N	N	N			N			Y
11	37	D	F	79	Y	N	Y	N	N	N	210	Y	Y	Y	Y	C	C	C	C	TACS	mar-93	19	46	4	N	N	N	N	N	N		14	N	N	N	N	N	N	N	N	N	N	N			N			Y
11	38	F	M	62	Y	N	Y	N	N	Y	110	N	Y	N	Y	N	N	N	N	PACS	mar-93	21	56	4	Y	N	Y	Y	N	N		8	N	N	N	N	N	N	N	N	N	N	N			N			Y
121	23	F	F	67	N	N	Y	Y	N	N	150	Y	Y	Y	N	N	N	N	N	LACS	kwi-93	19	10	5	N	N	N	Y	N	N		6	N	N	Y	N	N	N	N	N	N	N	N			N			Y
16	36	F	M	84	N	N	Y	N	N	Y	150	N	Y	N	N	N	N	N	N	PACS	kwi-93	7	12	5	N	L	N	N	Y	N		12	N	N	N	N	N	N	N	N	N	N	N			N			Y
55	15	F	F	58	N	N	Y	Y	N	N	120	Y	Y	Y	N	Y	N	N	N	PACS	kwi-93	9	5	5	N	M	N	Y	N	Y		14	N	N	N	N	N	N	N	N	N	N	N			N			Y
85	9	F	M	53	Y	N	N	N	N	N	195	Y	Y	Y	Y	N	N	N	N	PACS	kwi-93	9	56	5	Y	N	Y	N	N	N		14	N	N	N	N	N	N	N	N	N	N	N			N			Y
110	42	F	F	60	N	N	Y	Y	N	N	140	Y	Y	Y	N	N	N	N	N	LACS	kwi-93	11	40	5	Y	N	Y	Y	N	N		14	N	N	N	N	N	N	Y	N	N	N	N			N			Y
129	24	D	F	88	N	N	Y	N	N	N	180	Y	Y	Y	Y	N	N	N	N	PACS	kwi-93	12	7	5	N	M	N	N	N	Y		14	N	N	N	N	N	N	N	N	N	N	N			N			Y
118	33	F	M	62	Y	N	N	N	N	N	160	N	Y	Y	N	N	N	N	N	LACS	kwi-93	14	22	5	N	L	N	Y	Y	N		13	N	N	N	N	N	N	Y	Y	N	N	N			N			Y
58	6	D	M	85	N	Y	Y	N	N	N	170	Y	Y	Y	Y	C	C	N	N	TACS	kwi-93	14	23	5	Y	L	Y	Y	Y	N		14	N	N	N	N	Y	N	N	N	N	N	N			N			Y
32	24	D	M	78	Y	N	Y	Y	N	N	180	Y	Y	Y	Y	Y	C	N	N	TACS	kwi-93	14	51	5	N	N	N	N	N	N		14	N	N	N	N	N	Y	N	N	N	N	N			N			Y
73	19	D	M	85	N	N	Y	Y	N	N	160	N	N	N	Y	N	Y	C	N	PACS	kwi-93	17	23	5	Y	N	Y	Y	N	N		14	N	N	N	N	N	N	N	N	N	N	N			N			Y
121	32	F	F	68	Y	N	Y	N	N	N	170	N	N	N	N	N	N	Y	N	POCS	kwi-93	16	49	6	Y	N	Y	Y	N	N		12	N	N	N	N	N	N	N	N	N	N	N			N			Y
121	24	F	M	61	N	N	Y	Y	N	N	148	N	Y	Y	Y	Y	N	N	N	TACS	kwi-93	18	28	6	Y	L	Y	Y	Y	N		3	N	N	N	N	N	N	N	N	N	N	N			N			Y
33	48	F	F	87	N	N	N	N	N	N	180	N	Y	Y	N	Y	Y	N	N	TACS	kwi-93	12	42	6	N	N	N	N	N	N		14	N	N	N	N	N	N	N	N	N	N	N			N			Y
2	23	F	F	88	N	Y	Y	Y	N	N	140	Y	Y	N	Y	N	N	N	N	PACS	kwi-93	14	48	6	N	N	N	Y	N	N		5	N	N	N	N	N	N	N	N	N	N	N			N			Y
252	15	F	F	59	N	N	N	N	N	N	210	Y	Y	Y	Y	N	N	N	N	PACS	gru-93	20	16	4	N	N	N	Y	N	N		14	N	N	N	N	N	N	N	N	N	N	N			N			Y
36	34	F	M	70	N	N	N	N	N	N	150	Y	Y	Y	N	N	N	N	N	LACS	kwi-93	15	51	6	Y	M	Y	N	N	Y		14	N	N	N	N	Y	N	N	N	N	N	N			N			Y
291	23	F	M	57	N	N	Y	N	N	N	120	Y	Y	Y	N	N	N	N	N	LACS	mar-94	8	13	7	N	N	N	N	N	N		13	N	N	N	N	N	N	N	N	N	N	N			N			Y
48	6	D	M	65	N	Y	Y	Y	N	N	140	Y	Y	Y	Y	Y	N	N	N	TACS	kwi-93	18	2	6	N	M	N	N	N	Y		14	N	N	N	N	Y	N	N	N	N	N	N			N			Y
4	29	F	F	71	N	Y	Y	N	N	N	180	Y	Y	Y	Y	N	N	N	N	PACS	kwi-93	20	23	6	N	L	N	Y	Y	N		14	N	N	N	N	N	N	N	N	N	N	N			N			Y
46	2	F	F	77	N	N	N	N	N	N	130	Y	Y	Y	N	N	N	N	N	LACS	kwi-93	21	28	6	N	N	N	N	N	N		14	N	N	N	N	N	N	Y	N	N	N	N			N			N
121	7	F	M	58	N	N	Y	Y	N	N	140	Y	Y	Y	Y	N	N	N	N	PACS	kwi-93	19	24	7	Y	N	Y	Y	N	N		14	N	N	N	N	N	N	N	N	N	N	N			N			Y
118	5	F	M	72	N	N	N	N	N	Y	160	Y	Y	N	N	Y	N	N	Y	PACS	kwi-93	13	20	2	Y	N	Y	N	N	N		7	N	N	N	N	N	N	N	Y	N	N	N			Y	1	HAEM GASTROPATHY WITHOUT ULCER	Y
63	24	F	F	74	N	Y	Y	N	N	N	200	Y	Y	Y	N	N	N	N	N	LACS	kwi-93	10	4	7	N	N	N	Y	N	N		14	N	N	N	N	N	N	N	N	N	N	N			N			Y
77	25	F	F	77	N	N	N	N	N	N	195	N	C	Y	N	N	N	N	N	PACS	kwi-93	23	41	7	N	M	N	N	N	Y		14	N	N	N	N	N	N	Y	N	N	N	N			N			N
74	47	F	F	81	N	N	N	N	N	N	203	Y	Y	Y	N	C	N	N	N	PACS	kwi-93	17	53	1	Y	N	Y	N	N	N		14	N	N	N	N	N	N	N	N	N	N	N			N			Y
33	24	U	F	82	N	N	Y	N	N	N	190	N	N	N	C	C	C	Y	N	POCS	kwi-93	10	37	2	N	N	N	N	N	N		1	N	N	N	N	N	N	N	N	N	N	N			N			Y
11	26	F	F	61	N	N	N	N	N	N	155	N	Y	Y	N	N	N	N	N	LACS	kwi-93	11	24	2	N	L	N	N	N	N		14	N	N	N	N	N	N	Y	N	N	N	N			N			N
32	28	D	F	89	Y	N	Y	N	N	N	150	Y	Y	Y	N	Y	Y	N	N	TACS	kwi-93	12	15	2	Y	L	Y	N	Y	N		14	N	N	N	N	N	N	N	N	N	N	N			N			Y
60	25	F	F	83	N	N	N	N	N	N	120	Y	Y	Y	Y	N	N	N	N	PACS	kwi-93	12	33	2	N	N	N	Y	N	N		14	N	N	N	N	Y	N	Y	N	N	N	N			N			Y
60	18	D	M	85	N	N	N	N	N	N	130	Y	Y	Y	Y	N	N	N	N	PACS	kwi-93	12	37	2	N	N	N	N	N	N		14	N	N	N	N	Y	Y	N	N	N	N	N			N			Y
89	40	F	F	78	N	N	Y	Y	N	N	115	N	N	N	Y	N	N	Y	N	POCS	kwi-93	13	0	2	Y	M	Y	Y	N	Y		14	N	N	N	N	N	N	N	N	N	N	N			N			Y
87	36	D	F	73	N	N	Y	Y	N	N	120	Y	Y	Y	Y	N	N	N	N	PACS	kwi-93	16	55	5	Y	N	Y	Y	N	N		14	N	N	N	N	N	N	N	N	N	N	N			N			Y
118	7	F	M	53	N	N	N	N	N	Y	150	N	N	N	N	N	N	Y	N	POCS	kwi-93	13	23	2	N	N	N	Y	N	N		14	N	N	N	N	N	N	N	N	N	N	N			N			Y
33	24	F	M	88	N	N	N	N	N	N	180	Y	Y	Y	Y	Y	N	N	N	TACS	kwi-93	14	15	2	N	M	N	N	N	Y		3	N	N	N	N	N	N	N	N	N	N	N			N			Y
11	19	D	M	68	N	N	Y	Y	N	N	135	Y	Y	Y	Y	C	Y	N	Y	TACS	kwi-93	16	42	2	Y	N	Y	Y	N	N		14	N	N	N	N	N	N	N	N	N	N	N			N			Y
73	30	F	F	74	N	N	Y	Y	N	N	145	Y	Y	Y	Y	C	Y	N	C	TACS	kwi-93	16	47	2	Y	L	Y	Y	Y	N		14	N	N	N	N	N	N	N	N	N	N	N			N			Y
230	20	D	F	87	N	N	Y	N	N	N	200	Y	Y	Y	C	C	Y	N	N	TACS	gru-93	22	12	1	N	L	N	Y	Y	N		14	N	N	N	N	N	N	Y	N	N	N	N			N			Y
2	6	F	M	70	N	N	Y	Y	Y	Y	170	Y	Y	Y	Y	N	N	N	N	PACS	kwi-93	11	35	7	Y	M	Y	Y	N	Y		12	N	N	N	N	N	N	N	N	N	N	N			N			Y
73	13	F	M	68	Y	N	Y	Y	N	N	150	N	Y	Y	N	N	N	N	N	LACS	kwi-93	15	12	3	N	N	N	Y	N	N		14	N	N	N	N	N	N	N	N	N	N	N			N			Y
110	42	F	F	55	N	N	Y	Y	N	N	150	Y	Y	Y	N	N	N	N	N	LACS	kwi-93	17	32	3	Y	N	Y	Y	N	N		8	N	N	N	N	Y	N	N	N	N	N	N			N			Y
129	7	D	F	84	N	Y	N	N	N	N	200	Y	Y	Y	Y	Y	C	N	N	TACS	kwi-93	18	21	3	N	M	N	U	N	Y		14	N	N	N	N	N	N	N	N	N	N	N			N			Y
87	36	F	F	61	N	N	Y	Y	Y	Y	130	Y	Y	Y	Y	N	Y	N	Y	PACS	kwi-93	18	58	3	N	L	N	N	Y	N		11	N	N	N	N	N	N	N	N	N	N	N			N			Y
41	7	F	F	88	N	N	Y	N	N	N	170	Y	N	N	N	N	N	N	N	PACS	kwi-93	19	12	3	Y	N	Y	Y	N	N		11	N	N	N	N	Y	N	Y	N	N	N	N			N			Y
7	47	D	M	82	Y	N	Y	Y	N	N	165	Y	Y	Y	Y	N	N	N	N	PACS	kwi-93	8	22	4	Y	L	Y	Y	Y	N		13	N	N	N	N	Y	N	N	N	N	N	N			N			Y
33	20	F	F	83	N	N	N	N	N	N	130	Y	Y	Y	Y	Y	N	N	N	TACS	kwi-93	10	33	4	Y	N	Y	Y	N	N		14	N	N	N	N	N	N	N	N	N	N	N			N			Y
2	45	F	M	81	N	N	Y	N	N	N	180	N	Y	Y	N	N	N	N	N	LACS	kwi-93	10	43	4	N	L	N	Y	Y	N		14	N	N	N	N	Y	N	N	N	N	N	N			N			Y
2	40	F	F	65	N	N	Y	Y	N	N	150	Y	Y	Y	Y	N	N	N	N	PACS	kwi-93	10	46	4	N	M	N	Y	N	Y		14	N	N	N	N	N	N	N	N	N	N	N			N			Y
11	39	D	M	84	N	N	Y	Y	N	Y	180	Y	Y	Y	Y	C	Y	Y	Y	POCS	kwi-93	11	3	4	Y	N	Y	N	N	N		12	N	N	Y	N	N	N	N	N	N	N	N			N			Y
123	36	F	M	64	N	N	Y	Y	N	N	170	Y	Y	Y	N	N	N	N	N	LACS	kwi-93	10	47	4	N	N	N	Y	N	N		14	N	Y	Y	Y	Y	Y	Y	N	Y	N	N			N			Y
110	24	F	F	81	N	Y	Y	Y	N	N	110	Y	Y	Y	Y	N	N	N	N	PACS	kwi-93	17	9	4	Y	N	Y	Y	N	N		14	N	N	N	N	Y	N	N	N	N	N	N			N			Y
24	23	F	M	64	N	N	Y	Y	N	N	220	Y	Y	N	Y	N	N	N	N	PACS	kwi-93	19	57	1	Y	N	Y	Y	N	N		5	N	N	N	N	N	N	N	N	N	N	N			N			Y
35	5	F	M	74	Y	N	N	N	N	Y	200	Y	Y	Y	N	N	N	N	N	LACS	kwi-93	18	56	4	Y	M	Y	Y	N	Y		12	N	N	N	N	N	N	N	N	N	N	N			N			Y
61	18	F	M	66	N	N	Y	Y	N	N	150	Y	Y	Y	N	N	N	N	N	LACS	kwi-93	7	51	5	Y	N	Y	Y	N	N		13	N	N	N	N	Y	N	N	N	N	N	N			N			Y
72	28	F	M	68	Y	N	Y	Y	N	N	150	Y	Y	Y	N	N	N	N	N	LACS	wrz-94	10	16	4	Y	N	Y	Y	N	N		14	N	N	N	N	N	N	N	N	N	N	N			N			Y
64	21	D	F	91	N	Y	Y	Y	N	N	150	Y	Y	Y	Y	C	Y	N	N	TACS	wrz-93	12	36	6	Y	M	Y	Y	N	Y		14	N	N	N	N	Y	Y	Y	N	N	N	N			Y	6	LARGE HAEMATOMA	Y
27	30	F	F	69	N	N	N	N	N	N	140	Y	Y	Y	N	N	N	Y	N	POCS	kwi-93	12	35	5	N	N	N	Y	N	N		14	N	N	N	N	N	N	N	N	N	N	N			N			Y
3	24	F	M	64	N	N	Y	N	N	N	180	Y	Y	N	N	N	N	N	N	LACS	kwi-93	14	39	5	Y	L	Y	Y	Y	N		14	N	N	N	N	Y	N	N	N	N	N	N			N			Y
118	25	F	M	73	N	N	N	N	N	N	150	Y	Y	Y	N	N	N	N	N	LACS	kwi-93	18	22	5	Y	M	Y	Y	N	Y		14	N	N	N	N	N	N	N	N	N	N	N			N			Y
116	17	F	F	85	N	Y	N	N	N	N	154	N	N	N	Y	Y	Y	N	N	PACS	kwi-93	10	45	6	N	N	N	N	N	N		14	N	N	N	N	N	N	N	N	N	N	N			N			Y
41	3	F	M	69	N	N	Y	N	N	N	180	N	Y	Y	N	N	N	N	N	LACS	kwi-93	11	20	6	N	N	N	N	N	N		7	N	N	N	N	Y	N	N	N	N	N	N			N			Y
53	15	F	F	72	N	N	Y	Y	N	Y	160	Y	Y	Y	Y	Y	N	N	N	TACS	kwi-93	11	28	6	Y	N	Y	Y	N	N		14	N	N	N	N	N	N	Y	N	N	N	N			N			Y
73	9	D	F	41	Y	N	Y	Y	N	N	130	Y	Y	Y	Y	N	Y	N	N	PACS	kwi-93	13	52	6	N	M	N	N	N	N		14	N	Y	Y	Y	N	Y	N	N	N	N	N			N			Y
87	35	F	M	79	N	N	Y	N	N	N	130	N	N	N	N	N	N	Y	N	POCS	kwi-93	21	34	6	Y	L	Y	Y	Y	N		14	N	N	N	N	N	N	N	N	N	N	N			N			Y
118	2	F	M	71	Y	N	N	N	N	N	200	Y	Y	Y	Y	N	N	N	N	PACS	kwi-93	22	49	6	N	N	N	Y	N	N		13	N	N	N	N	N	N	N	Y	N	N	N			N			Y
171	24	D	M	68	Y	N	N	N	N	N	180	Y	Y	Y	Y	Y	N	N	N	TACS	kwi-93	9	5	7	N	N	N	N	N	N		14	N	N	N	N	N	N	Y	N	N	N	N			N			Y
39	24	D	M	81	N	N	N	N	N	N	200	Y	Y	Y	Y	Y	Y	N	N	TACS	lip-94	19	45	7	N	M	N	N	N	N		14	Y	N	N	N	N	N	N	N	N	N	N			N			N
10	40	F	M	73	N	N	Y	N	N	N	170	Y	Y	Y	N	N	N	Y	N	POCS	kwi-93	13	48	7	N	N	N	N	N	N		1	N	N	N	N	N	N	N	N	N	N	N			N			Y
18	7	F	M	65	N	N	Y	N	N	N	165	Y	Y	Y	Y	N	N	N	N	PACS	kwi-93	14	36	7	Y	N	Y	Y	N	N		14	N	N	N	N	Y	N	N	N	N	N	N			N			Y
60	1	F	M	78	N	N	N	N	N	N	150	N	Y	N	Y	N	N	N	N	PACS	kwi-93	17	2	2	N	N	N	Y	N	N		14	N	N	N	N	Y	N	Y	N	N	N	N			N			Y
129	9	F	M	85	N	N	N	N	N	Y	130	N	Y	Y	Y	N	N	Y	N	POCS	kwi-93	18	2	7	Y	M	Y	Y	N	Y		12	N	N	N	N	N	N	N	N	N	N	N			N			Y
35	3	F	M	80	N	N	N	N	N	Y	165	N	Y	Y	N	N	N	N	N	LACS	kwi-93	23	25	7	Y	N	Y	Y	N	N		14	N	N	N	N	N	N	Y	N	N	N	N			N			Y
113	15	F	M	66	Y	N	Y	N	N	N	170	N	Y	Y	N	N	N	N	N	LACS	kwi-93	18	12	1	N	L	N	Y	Y	N		9	N	N	N	N	N	N	N	N	N	N	N			N			Y
80	2	F	M	74	N	N	N	N	N	N	110	Y	Y	Y	Y	C	C	N	Y	TACS	kwi-93	11	17	1	N	N	N	N	N	N		14	N	N	N	N	N	N	N	N	N	N	N			N			Y
33	6	F	M	67	Y	N	Y	N	N	N	162	Y	Y	Y	N	Y	Y	N	N	TACS	kwi-93	15	9	1	Y	N	Y	N	N	N		7	N	N	N	N	N	N	N	N	N	N	N			N			Y
116	36	F	M	84	N	N	N	N	N	N	170	N	Y	Y	N	N	N	N	N	LACS	kwi-93	21	30	1	Y	N	Y	Y	N	N		6	N	N	N	N	N	N	N	N	N	N	N			N			Y
85	36	F	M	86	N	N	N	N	N	Y	122	Y	Y	Y	Y	C	N	C	C	TACS	kwi-93	0	9	2	N	M	N	N	N	Y		14	N	N	N	N	N	N	N	N	N	N	N			N			Y
16	28	F	M	79	Y	N	Y	N	N	N	200	Y	Y	Y	N	N	N	N	N	LACS	kwi-93	11	37	2	Y	L	Y	Y	Y	N		14	N	N	N	N	N	N	N	N	N	N	N			N			Y
35	8	F	F	72	Y	N	Y	Y	N	N	160	Y	Y	Y	N	N	N	N	N	LACS	kwi-93	13	48	2	N	N	N	Y	N	N		8	N	N	N	N	N	N	Y	N	N	N	N			N			Y
11	31	D	F	51	N	N	Y	N	N	N	135	Y	Y	Y	N	N	Y	N	N	PACS	kwi-93	14	4	2	Y	N	Y	Y	N	N		14	N	N	N	N	N	N	N	N	N	N	N			N			Y
113	31	U	F	71	Y	Y	Y	Y	N	Y	230	Y	Y	Y	Y	C	C	N	N	TACS	kwi-93	13	55	3	Y	N	Y	N	N	N		0	N	N	N	N	N	N	N	N	N	N	N			N			Y
60	27	F	F	80	N	N	N	N	N	N	150	Y	Y	Y	N	N	N	N	N	LACS	kwi-93	13	11	3	Y	M	Y	Y	N	Y		14	N	N	N	N	Y	N	Y	N	N	N	N			N			Y
27	24	F	M	66	N	N	N	N	N	N	175	Y	Y	Y	N	N	N	N	N	LACS	kwi-93	13	45	3	N	M	N	Y	N	Y		14	N	N	N	N	N	N	Y	N	N	N	N			N			Y
129	16	F	F	92	Y	N	N	N	N	Y	140	Y	Y	Y	Y	C	C	N	N	TACS	kwi-93	14	28	3	N	N	N	Y	N	N		14	N	N	N	N	N	N	N	N	N	N	N			N			Y
10	45	F	M	71	N	N	Y	Y	N	Y	180	Y	Y	Y	Y	N	N	N	N	PACS	kwi-93	15	13	3	N	L	N	Y	Y	N		13	N	N	N	N	N	N	N	N	N	N	N			N			Y
123	14	F	F	62	N	N	Y	Y	N	N	185	N	N	N	N	N	N	Y	N	POCS	kwi-93	15	31	3	Y	L	Y	Y	Y	N		14	N	N	N	N	Y	N	N	N	N	N	N			N			Y
123	32	F	F	81	N	N	Y	Y	N	N	200	Y	Y	Y	Y	N	N	N	N	PACS	kwi-93	15	33	3	N	N	N	Y	N	N		4	N	Y	Y	Y	Y	Y	Y	N	N	N	N			N			Y
2	5	F	M	75	N	N	N	N	N	N	160	Y	Y	Y	N	N	N	N	N	LACS	sie-94	10	24	6	N	M	N	N	N	Y		14	N	N	N	N	Y	N	N	N	N	N	N			N			Y
2	15	F	M	77	Y	N	N	N	N	Y	140	N	Y	N	N	N	N	N	N	PACS	kwi-93	16	58	3	Y	N	Y	Y	N	N		10	N	N	N	N	N	N	N	N	N	N	N			N			Y
85	4	F	F	76	N	N	Y	N	N	Y	212	Y	C	C	Y	Y	Y	Y	N	POCS	kwi-93	22	29	3	N	N	N	N	N	N		14	N	N	N	N	N	N	Y	N	N	N	N			N			N
16	9	F	M	71	N	N	Y	N	N	N	170	Y	Y	Y	Y	N	C	N	N	PACS	kwi-93	1	47	4	Y	L	Y	Y	Y	N		7	N	N	N	N	N	N	N	N	N	N	N			N			Y
41	36	F	M	63	N	N	Y	Y	N	N	160	Y	Y	N	N	N	N	N	N	LACS	kwi-93	10	29	4	N	N	N	N	N	N		13	N	N	N	N	Y	Y	N	N	N	N	N			N			Y
1	13	D	F	83	N	Y	Y	Y	N	N	125	Y	Y	Y	N	Y	Y	N	N	TACS	maj-93	14	57	5	N	L	N	N	Y	N		5	N	N	N	N	N	N	Y	N	N	N	N			N			Y
129	14	D	F	71	N	N	N	N	N	N	170	Y	Y	Y	Y	C	C	N	N	TACS	kwi-93	13	15	4	Y	N	Y	N	N	N		11	N	N	N	N	N	N	N	N	N	N	N			N			Y
271	20	F	M	73	N	N	Y	N	N	Y	130	N	Y	Y	N	N	N	N	N	LACS	pa�-93	14	23	6	Y	N	Y	N	N	N		8	N	N	N	N	N	N	N	Y	N	N	N			N			Y
239	4	F	M	65	N	N	Y	Y	N	N	140	N	Y	Y	Y	N	N	Y	N	POCS	sie-94	18	54	6	Y	N	Y	N	N	N		3	N	N	N	N	N	N	N	N	N	N	N			N			Y
115	25	F	M	80	N	Y	N	N	N	N	170	Y	Y	Y	Y	N	Y	N	N	PACS	kwi-93	9	3	5	N	N	N	N	N	N		14	N	N	N	N	N	N	N	N	N	N	N			N			N
110	23	F	F	76	N	N	Y	N	N	N	160	Y	Y	Y	N	N	N	N	N	LACS	kwi-93	10	40	5	Y	N	Y	Y	N	N		11	N	N	N	N	Y	Y	Y	N	N	N	N			N			Y
129	24	F	M	76	Y	N	N	N	N	N	130	N	Y	Y	N	N	N	Y	N	POCS	kwi-93	12	40	5	Y	M	Y	Y	N	Y		14	N	N	N	N	N	N	N	N	N	N	N			N			N
129	20	D	M	78	N	Y	N	N	N	Y	140	Y	Y	Y	C	C	C	C	C	PACS	kwi-93	13	12	5	N	L	N	N	Y	N		14	N	N	N	N	N	N	N	N	N	N	N			N			Y
55	27	F	M	64	N	N	Y	Y	N	N	190	N	Y	N	N	N	N	N	N	PACS	kwi-93	14	29	5	N	N	N	Y	N	N		14	N	N	N	N	N	N	N	N	N	N	N			N			Y
55	40	F	M	67	N	N	Y	N	N	N	220	N	Y	N	Y	N	N	N	N	PACS	kwi-93	14	55	5	Y	M	Y	Y	N	Y		14	N	N	N	N	N	N	N	N	N	N	N			N			Y
32	24	F	M	78	N	Y	Y	Y	N	N	140	Y	Y	Y	Y	Y	Y	N	N	TACS	kwi-93	16	1	5	Y	L	Y	N	Y	N		14	N	N	N	N	N	N	N	N	N	N	N			N			Y
4	7	F	F	67	N	N	Y	Y	N	N	140	Y	Y	Y	Y	Y	C	C	C	TACS	kwi-93	17	26	5	N	M	N	Y	N	Y		14	N	N	N	N	N	N	N	N	N	N	N			N			Y
54	4	F	M	58	N	N	Y	Y	Y	N	190	Y	Y	Y	N	N	N	N	N	LACS	kwi-93	17	49	5	N	N	N	N	N	N		14	N	N	N	N	Y	Y	N	N	N	N	N			N			Y
13	41	D	M	67	N	N	Y	Y	N	N	160	Y	Y	Y	N	Y	Y	N	N	TACS	kwi-93	18	41	5	Y	N	Y	N	N	N		14	N	N	N	N	N	Y	N	N	N	N	N			N			Y
118	25	F	M	86	N	N	N	N	N	N	140	Y	Y	Y	N	N	N	N	N	LACS	kwi-93	19	23	5	Y	N	Y	Y	N	N		14	N	N	N	N	N	N	N	Y	N	N	N			N			Y
33	28	F	M	89	N	Y	N	N	N	N	160	N	N	N	Y	C	N	N	N	PACS	kwi-93	11	45	6	N	N	N	N	N	N		10	N	N	N	N	N	N	N	N	N	N	N			N			Y
65	40	D	F	84	N	N	N	N	N	N	150	Y	Y	Y	Y	N	N	N	N	PACS	kwi-93	12	54	6	N	N	N	N	N	N		14	N	N	N	N	Y	N	N	N	N	N	N			N			Y
34	15	F	F	83	Y	N	Y	N	N	N	170	Y	Y	Y	Y	N	N	N	N	PACS	kwi-93	16	30	6	Y	L	Y	Y	Y	N		10	N	N	N	N	N	N	N	N	N	N	N			N			Y
97	33	F	M	72	Y	N	Y	N	N	Y	180	Y	Y	Y	N	N	N	N	N	LACS	kwi-93	16	51	6	N	M	N	N	N	Y		14	N	N	Y	N	N	N	N	N	N	N	N			N			Y
20	39	D	M	57	N	N	Y	Y	N	N	140	Y	Y	Y	C	Y	Y	N	N	TACS	kwi-93	17	16	6	Y	M	Y	Y	N	Y		4	N	N	N	N	N	N	N	N	N	N	N			N			Y
86	20	F	M	66	N	N	N	N	N	N	143	Y	Y	Y	Y	C	C	C	Y	TACS	gru-93	12	44	3	Y	N	Y	Y	N	N		14	N	N	N	N	N	N	N	N	N	N	N			N			Y
61	24	F	F	83	N	Y	N	N	N	N	170	Y	Y	Y	N	N	N	N	N	LACS	kwi-93	11	14	7	Y	M	Y	Y	N	Y		13	N	N	N	N	Y	N	N	N	N	N	N			N			Y
61	24	D	M	72	Y	N	Y	Y	N	N	110	Y	N	Y	Y	N	N	Y	N	POCS	kwi-93	11	18	7	N	N	N	Y	N	N		13	N	N	N	N	Y	Y	N	N	N	N	N			N			Y
15	15	F	F	80	N	N	N	N	N	N	170	Y	N	N	N	N	N	Y	N	POCS	kwi-93	11	28	7	Y	N	Y	Y	N	N		14	N	N	N	N	N	N	N	N	N	N	N			N			Y
11	34	F	F	41	Y	N	Y	Y	N	N	126	Y	Y	Y	Y	Y	Y	N	N	TACS	kwi-94	15	47	5	Y	L	Y	Y	Y	N		14	N	N	N	N	N	N	N	N	N	N	N			N			Y
38	46	F	F	82	N	Y	N	N	Y	N	130	N	N	N	Y	N	N	N	Y	PACS	kwi-93	12	33	7	Y	N	Y	Y	N	N		14	N	N	N	N	N	N	Y	N	N	N	N			N			N
38	3	D	F	75	Y	N	N	N	N	N	150	Y	Y	Y	Y	N	N	N	N	PACS	kwi-93	12	36	7	N	M	N	Y	N	Y		14	N	N	N	N	N	N	Y	N	N	N	N			N			N
64	6	F	F	82	Y	N	N	N	N	N	190	N	Y	Y	N	N	N	N	N	LACS	kwi-93	13	39	7	Y	N	Y	Y	N	N		14	N	N	N	N	Y	N	Y	N	N	N	N			N			Y
177	33	F	F	63	Y	N	Y	Y	N	N	170	Y	Y	Y	N	N	N	N	N	LACS	lut-94	15	21	2	Y	N	Y	Y	N	N		11	N	N	N	N	N	N	N	N	N	N	N			Y	8	MILD DYSPEPSIA / RESOLVED	Y
65	40	D	F	72	N	Y	Y	N	N	N	150	Y	Y	Y	Y	N	N	N	N	PACS	kwi-93	19	19	7	Y	M	N	Y	Y	N		13	N	N	N	N	Y	N	N	N	N	N	N			N			Y
85	4	D	M	83	N	N	N	N	N	N	130	Y	Y	Y	Y	N	C	N	N	PACS	kwi-93	23	33	7	N	N	N	N	N	N		13	N	N	N	N	N	Y	N	N	N	N	N			N			N
121	21	F	M	61	N	N	Y	Y	N	Y	117	N	C	C	Y	C	N	N	N	PACS	kwi-93	13	19	1	N	N	N	N	N	N		14	N	N	N	N	N	N	N	N	N	N	N			N			Y
24	20	F	F	60	N	N	Y	N	N	N	170	N	N	N	Y	N	N	N	N	PACS	kwi-93	14	49	1	N	L	N	N	Y	N		3	N	N	N	N	N	N	N	N	N	N	N			N			Y
11	24	F	F	70	N	Y	N	N	N	Y	140	N	Y	N	Y	N	Y	Y	N	POCS	kwi-93	12	33	4	N	M	N	N	N	Y		7	N	N	Y	Y	N	N	N	N	N	N	N			N			Y
7	47	F	F	84	N	N	N	N	N	N	130	Y	Y	Y	Y	N	N	N	N	PACS	kwi-93	10	22	2	N	N	N	Y	N	N		13	N	N	N	N	Y	N	N	N	N	N	N			N			Y
27	36	F	F	80	Y	N	Y	Y	N	N	190	Y	Y	N	N	N	N	N	N	LACS	kwi-93	12	26	2	N	M	N	N	N	Y		14	N	N	N	N	N	N	N	N	N	N	N			N			Y
10	24	F	M	79	N	N	Y	N	N	N	190	Y	N	N	N	N	N	Y	N	POCS	kwi-93	13	29	2	Y	M	Y	Y	N	Y		14	N	N	N	N	N	N	N	N	N	N	N			N			Y
72	45	F	F	79	N	N	N	N	N	Y	160	N	Y	Y	N	Y	Y	N	C	TACS	kwi-93	15	41	2	Y	N	Y	Y	N	N		14	N	N	N	N	N	N	N	N	N	N	N			N			N
48	46	D	M	89	N	N	Y	N	N	N	120	Y	Y	Y	Y	Y	N	N	N	TACS	kwi-93	16	25	2	Y	N	Y	N	N	N		14	N	N	N	N	Y	N	N	N	N	N	N			N			Y
77	26	D	F	74	N	Y	N	N	N	N	100	C	Y	Y	Y	C	N	N	N	TACS	kwi-93	16	30	2	N	N	N	N	N	N		8	N	N	N	Y	N	N	N	N	N	N	N			N			Y
15	7	F	M	63	N	N	N	N	N	N	150	Y	Y	Y	N	N	N	N	N	LACS	kwi-93	21	33	2	Y	L	Y	Y	Y	N		14	N	N	N	N	N	N	N	N	N	N	N			N			Y
113	24	F	M	87	N	N	N	N	N	Y	160	N	N	N	N	N	N	Y	N	POCS	kwi-93	12	32	3	Y	N	Y	Y	N	N		3	N	N	N	N	N	N	N	N	N	N	N			N			Y
33	38	D	M	88	N	Y	Y	N	N	N	150	Y	Y	Y	Y	C	Y	N	N	TACS	kwi-93	11	8	3	Y	L	Y	N	Y	N		5	N	N	N	N	N	N	N	N	N	N	N			N			Y
46	6	F	M	84	N	N	Y	N	N	N	170	Y	N	N	N	N	Y	N	N	PACS	kwi-93	19	10	3	N	N	N	N	N	N		10	N	N	N	N	N	N	N	N	N	N	N			N			Y
85	2	F	F	85	N	Y	N	N	N	N	144	Y	Y	Y	N	C	C	C	C	PACS	wrz-93	19	4	3	N	N	N	N	N	N		14	N	N	N	N	N	Y	N	N	N	N	N			Y	14	EXTENTION OF CVA	Y
36	40	F	M	69	N	N	N	N	N	N	170	N	Y	Y	N	N	N	N	N	LACS	kwi-93	10	34	4	Y	N	Y	N	N	N		14	N	N	N	N	Y	N	N	N	N	N	N			N			Y
116	12	F	F	86	Y	N	N	N	N	N	170	Y	Y	Y	N	N	N	N	Y	PACS	kwi-93	18	0	4	N	M	N	N	N	N		14	N	N	N	N	N	N	N	N	N	N	N			Y	3	SEE NOTES	Y
55	6	F	M	64	N	N	Y	N	N	N	160	N	Y	Y	N	N	N	N	N	LACS	kwi-93	13	1	4	N	N	N	Y	N	N		14	N	N	N	N	N	N	Y	N	N	N	N			N			Y
32	28	D	F	82	N	Y	Y	Y	N	N	190	Y	Y	Y	C	C	C	Y	C	POCS	kwi-93	14	9	4	N	L	N	N	Y	N		1	N	N	N	N	N	N	N	N	N	N	N			N			Y
69	25	D	M	78	N	N	Y	Y	N	N	140	Y	Y	Y	Y	C	C	Y	C	POCS	kwi-93	14	36	4	Y	N	Y	Y	N	N		14	N	N	N	N	Y	Y	N	N	N	N	N			N			Y
2	31	F	F	65	N	N	Y	Y	N	N	170	Y	Y	Y	N	N	N	N	N	LACS	kwi-93	16	42	4	Y	M	Y	Y	N	Y		2	N	N	N	N	N	N	N	N	N	N	N			Y	2	ABDOMINAL HAEMATOMA	Y
116	33	F	M	71	N	N	N	N	N	N	210	N	Y	Y	Y	N	N	N	N	PACS	kwi-93	17	2	4	N	N	N	N	N	N		14	N	N	N	N	N	N	N	N	N	N	N			N			Y
73	48	F	M	50	N	N	Y	Y	N	N	150	Y	Y	Y	N	Y	N	N	N	PACS	kwi-93	17	33	4	Y	N	Y	Y	N	N		8	N	N	N	N	N	N	N	N	N	N	N			N			Y
113	3	D	F	76	N	N	Y	N	N	Y	135	Y	Y	Y	Y	Y	C	N	N	TACS	kwi-93	17	43	5	N	N	N	N	N	N		14	N	N	N	N	N	N	N	N	N	N	N			N			Y
113	11	D	M	60	N	N	N	N	N	N	160	N	Y	N	N	N	N	Y	N	POCS	kwi-93	20	0	5	Y	L	Y	N	Y	N		11	N	N	N	N	N	N	N	N	N	N	N			N			N
36	34	F	M	66	N	N	N	N	N	N	140	Y	Y	Y	N	N	N	N	Y	PACS	kwi-93	10	42	5	N	L	N	Y	Y	N		7	N	N	N	N	Y	N	N	N	N	N	N			N			Y
38	3	F	M	80	Y	N	N	N	N	Y	140	N	N	N	N	Y	N	N	Y	PACS	kwi-93	11	4	5	Y	M	Y	Y	N	Y		8	N	N	N	N	N	N	Y	N	N	N	N			N			Y
38	36	F	M	86	Y	N	N	N	N	N	160	N	N	N	N	Y	N	N	Y	PACS	kwi-93	11	6	5	N	N	N	N	N	N		1	N	N	N	N	N	N	Y	N	N	N	N			N			N
25	22	F	M	80	N	Y	Y	N	N	N	210	Y	Y	Y	N	N	Y	C	C	PACS	kwi-93	18	53	5	Y	N	Y	Y	N	N		14	N	N	N	N	N	N	N	N	N	N	N			N			Y
33	25	D	F	93	N	Y	N	N	N	N	120	Y	Y	Y	Y	Y	Y	N	N	TACS	kwi-93	13	36	5	Y	L	Y	N	Y	N		2	N	N	N	N	N	N	N	N	N	N	N			N			Y
56	29	F	M	63	N	N	Y	N	Y	N	130	Y	Y	Y	Y	Y	N	N	N	TACS	kwi-93	14	36	5	Y	L	Y	Y	Y	N		8	Y	N	N	N	Y	N	N	N	N	N	N			N			Y
85	4	F	M	76	Y	N	N	N	N	Y	150	N	Y	Y	N	N	N	N	N	LACS	kwi-93	8	31	6	N	L	N	Y	Y	N		14	N	N	N	N	N	N	N	N	N	N	N			N			Y
63	24	D	M	78	N	N	Y	Y	N	Y	220	N	Y	Y	C	C	C	C	N	PACS	kwi-93	8	35	6	N	N	N	N	N	N		1	N	N	N	N	N	N	N	N	N	N	N			N			Y
36	2	F	M	72	Y	N	N	N	N	N	175	Y	Y	N	N	N	N	N	Y	PACS	kwi-93	10	21	6	Y	M	N	N	N	N		14	N	N	N	N	Y	N	N	N	N	N	N			N			N
116	16	F	F	90	N	Y	N	N	N	N	170	Y	Y	Y	Y	N	N	Y	Y	POCS	kwi-93	11	40	6	Y	N	Y	Y	N	N		14	N	N	N	N	N	N	Y	N	N	N	N			N			Y
4	26	F	M	70	N	N	Y	N	N	N	130	Y	Y	Y	N	N	N	N	N	LACS	kwi-93	11	48	6	N	N	N	Y	N	N		14	N	N	N	N	N	N	Y	N	N	N	N			N			Y
32	23	F	M	59	N	N	Y	Y	N	N	170	Y	Y	Y	N	N	Y	N	N	PACS	kwi-93	11	57	6	N	M	N	Y	N	Y		7	N	N	N	N	N	N	N	N	N	N	N			N			Y
64	5	D	F	77	Y	Y	Y	N	N	N	130	Y	Y	Y	Y	C	Y	N	N	TACS	kwi-93	12	30	6	N	M	N	N	N	Y		14	N	N	N	N	Y	Y	N	N	N	N	N			N			Y
85	12	F	F	83	Y	Y	N	N	N	N	164	N	Y	Y	Y	C	C	N	C	TACS	kwi-93	12	46	6	Y	N	Y	N	N	N		14	N	N	N	N	N	N	N	N	N	N	N			N			Y
78	8	F	M	59	Y	N	Y	N	N	N	180	Y	Y	Y	N	Y	Y	N	Y	TACS	kwi-93	13	19	6	Y	N	Y	Y	N	N		7	N	N	N	N	N	N	N	N	N	N	N			N			Y
55	7	F	F	62	Y	N	Y	N	N	N	140	N	Y	Y	N	N	N	N	N	LACS	kwi-93	13	30	6	N	N	N	Y	N	N		11	N	N	N	N	N	N	Y	N	N	N	N			N			Y
15	10	F	M	82	Y	N	N	N	N	N	120	Y	Y	Y	N	N	N	N	N	LACS	kwi-93	14	41	6	Y	L	Y	Y	Y	N		10	N	N	N	N	N	N	N	N	N	N	N			N			Y
37	7	D	M	70	N	N	N	N	N	N	170	N	N	N	N	N	Y	Y	N	POCS	kwi-93	16	32	6	N	N	N	N	N	N		14	N	N	N	N	Y	N	N	N	N	N	N			N			Y
85	12	F	M	68	N	N	N	N	N	N	176	Y	Y	Y	Y	C	Y	N	C	TACS	kwi-93	21	33	6	N	L	N	N	N	N		14	N	N	N	N	N	Y	Y	N	N	N	N			N			N
78	8	F	F	85	N	Y	N	N	N	Y	140	N	N	N	Y	N	N	N	N	PACS	kwi-93	22	5	6	Y	M	Y	Y	N	Y		6	N	N	N	N	N	N	N	N	N	N	N			N			N
2	30	F	F	82	Y	N	Y	N	N	N	205	Y	Y	Y	Y	C	N	N	N	TACS	kwi-93	9	52	7	N	M	N	Y	N	Y		14	N	N	N	N	Y	N	N	N	N	N	N			N			Y
85	3	F	F	72	N	Y	N	N	N	N	145	Y	Y	Y	Y	N	C	N	N	PACS	kwi-93	14	4	7	N	N	N	N	N	N		14	N	N	N	Y	N	N	Y	N	N	N	N			N			Y
102	38	F	M	52	Y	N	Y	Y	N	Y	160	Y	Y	Y	N	N	N	N	N	LACS	sty-94	21	1	2	Y	M	Y	Y	N	Y		14	N	N	N	N	N	N	N	N	N	N	N			N			Y
83	4	F	F	76	N	N	N	N	N	N	200	Y	Y	Y	Y	Y	C	C	N	TACS	kwi-93	18	35	7	Y	N	Y	N	N	N		14	N	N	N	N	N	N	N	N	N	N	N			N			Y
33	9	D	M	80	N	N	N	N	N	Y	210	Y	Y	Y	Y	Y	Y	N	N	TACS	kwi-93	20	34	7	Y	L	N	N	N	N		14	N	N	N	N	N	N	N	N	N	N	N			N			N
121	45	F	F	79	N	N	Y	Y	N	N	210	Y	Y	Y	N	N	N	N	N	LACS	kwi-93	13	34	1	N	L	N	N	Y	N		14	N	N	N	N	N	N	N	N	N	N	N			N			Y
15	6	F	F	88	Y	N	N	N	N	N	190	Y	Y	Y	N	N	N	N	N	LACS	kwi-93	9	38	1	Y	N	Y	Y	N	N		14	N	N	N	N	N	N	N	N	N	N	N			N			Y
47	8	D	M	81	N	N	Y	Y	N	N	160	Y	Y	Y	Y	C	N	N	N	TACS	kwi-93	13	41	1	N	M	N	N	N	Y		4	N	N	N	N	Y	N	N	N	N	N	N			N			Y
74	16	F	M	76	N	N	N	N	N	N	205	Y	Y	Y	C	Y	Y	N	N	TACS	maj-93	16	12	4	N	N	N	N	N	N		14	N	N	N	N	N	N	N	N	N	N	N			N			Y
294	4	D	F	90	N	Y	Y	Y	N	N	210	Y	Y	Y	Y	N	C	N	N	PACS	maj-94	17	14	2	N	L	N	N	Y	N		14	N	N	N	N	N	N	N	Y	N	N	N			N			Y
123	30	F	M	78	N	N	Y	Y	N	N	220	Y	Y	Y	Y	N	N	N	N	PACS	kwi-93	18	51	1	N	N	N	N	N	N		9	N	N	N	N	N	N	N	N	N	N	N			N			Y
123	28	F	F	70	N	N	N	N	N	N	180	Y	Y	Y	Y	N	N	N	N	PACS	kwi-93	18	55	1	N	L	N	Y	Y	N		14	N	N	Y	N	Y	Y	N	N	N	N	N			N			Y
74	9	F	F	84	N	N	N	N	N	N	120	Y	Y	Y	N	C	C	N	N	PACS	kwi-93	11	53	2	Y	N	Y	N	N	N		14	N	N	N	N	N	N	N	N	N	N	N			N			Y
4	8	F	M	72	N	N	N	N	N	N	170	N	Y	Y	N	N	N	N	N	LACS	kwi-93	14	59	2	N	N	N	Y	N	N		14	N	N	N	N	N	N	N	N	N	N	N			N			Y
2	11	F	M	61	N	N	Y	N	N	N	170	N	Y	N	N	N	N	N	N	PACS	kwi-93	20	38	2	Y	N	Y	Y	N	N		1	N	N	N	N	N	N	N	N	N	N	N			N			Y
53	30	F	M	59	N	N	Y	Y	Y	N	150	Y	Y	Y	Y	Y	N	N	N	TACS	kwi-93	7	52	3	N	N	N	Y	N	N		14	N	N	N	N	N	N	Y	N	N	N	N			N			Y
36	24	F	M	69	Y	N	N	N	N	N	135	Y	Y	N	Y	N	N	N	N	PACS	kwi-93	8	45	3	N	M	N	Y	N	Y		14	N	N	N	N	Y	N	N	N	N	N	N			N			Y
16	15	F	M	80	N	N	Y	N	N	N	175	N	Y	Y	Y	N	N	N	N	PACS	kwi-93	12	36	3	Y	N	Y	Y	N	N		14	N	N	N	N	N	N	N	N	N	N	N			N			Y
35	10	D	F	87	N	N	Y	Y	N	N	180	Y	Y	Y	C	C	Y	N	N	TACS	kwi-93	15	38	3	N	N	N	N	N	N		6	N	Y	N	N	N	N	N	N	N	N	N			N			Y
109	3	F	F	77	N	N	N	N	N	N	135	Y	Y	Y	Y	N	N	N	N	PACS	kwi-93	17	29	1	Y	L	N	N	Y	N		14	N	N	N	N	Y	N	Y	N	N	N	N			N			Y
123	32	D	M	84	N	N	Y	Y	N	N	130	Y	Y	Y	N	N	N	N	N	PACS	kwi-93	15	4	3	N	N	N	N	N	N		14	Y	Y	Y	Y	Y	Y	N	N	N	N	N			N			Y
72	7	D	F	82	Y	N	N	N	N	N	140	Y	Y	Y	Y	Y	C	Y	C	POCS	kwi-93	16	11	3	N	L	N	Y	Y	N		8	N	N	N	N	N	N	N	N	N	N	N			N			Y
80	23	F	M	81	Y	N	Y	N	N	Y	150	N	Y	Y	N	N	N	N	N	LACS	kwi-93	16	23	3	Y	N	Y	Y	N	N		14	N	N	N	N	N	N	N	N	N	N	N			N			Y
24	22	D	F	63	N	N	Y	Y	N	N	170	Y	Y	Y	N	Y	Y	N	N	TACS	kwi-93	19	26	3	Y	N	Y	N	N	N		13	N	N	N	N	N	N	N	N	N	N	N			N			Y
129	5	D	F	76	N	Y	N	N	N	Y	170	Y	N	N	Y	C	N	N	N	PACS	kwi-93	23	7	3	N	M	N	Y	N	Y		14	N	N	N	N	N	N	Y	N	N	N	N			N			Y
79	3	D	F	85	Y	Y	N	N	N	N	184	Y	Y	Y	N	C	C	N	N	PACS	kwi-93	9	32	4	Y	N	Y	N	N	N		14	N	N	N	N	N	N	N	N	N	N	N			N			Y
37	32	F	F	85	N	N	N	N	N	N	210	Y	N	Y	N	N	N	N	N	PACS	kwi-93	10	9	4	Y	L	Y	Y	Y	N		14	N	N	N	N	Y	N	N	N	N	N	N			N			Y
238	30	D	F	88	Y	N	Y	N	N	Y	155	N	Y	Y	Y	Y	Y	N	N	TACS	gru-93	15	50	4	N	M	N	N	N	Y		14	N	N	N	N	N	N	N	N	N	N	N			Y	9	BLEEDING OUT OF EXCORIATION	Y
60	8	F	M	65	Y	N	N	N	N	N	200	Y	Y	Y	N	N	N	N	N	LACS	kwi-93	13	0	4	N	N	N	Y	N	N		14	N	N	N	N	Y	N	N	N	N	N	N			N			Y
79	6	D	F	73	Y	N	Y	Y	N	N	140	Y	Y	N	Y	C	N	N	Y	TACS	kwi-93	15	29	4	Y	M	Y	N	N	Y		14	N	N	N	N	N	N	N	N	N	N	N			N			Y
32	4	F	M	91	N	Y	Y	Y	N	Y	155	Y	Y	Y	N	N	Y	N	N	PACS	kwi-93	16	16	4	N	N	N	Y	N	N		14	N	N	N	N	N	N	N	N	N	N	N			N			Y
13	46	F	M	60	N	N	Y	N	N	N	190	Y	Y	Y	N	N	N	N	N	LACS	kwi-93	18	15	4	Y	M	Y	Y	N	Y		7	N	N	N	N	N	N	N	N	N	N	N			N			Y
50	48	F	F	89	N	N	Y	Y	N	N	150	Y	Y	Y	N	Y	Y	N	N	TACS	kwi-93	9	11	5	Y	N	Y	Y	N	N		14	N	N	N	N	N	N	N	N	N	N	N			N			Y
65	48	F	M	81	N	N	Y	N	N	N	200	N	Y	N	N	N	N	N	N	PACS	kwi-93	10	46	5	N	L	N	N	Y	N		5	N	N	N	N	Y	N	N	N	N	N	N			N			Y
1	43	F	M	87	Y	N	N	N	N	N	125	N	Y	N	N	Y	Y	N	N	PACS	kwi-93	13	10	5	Y	N	Y	Y	N	N		14	N	N	N	N	N	N	N	N	N	N	N			N			Y
96	6	D	F	88	Y	Y	Y	Y	N	N	180	Y	Y	Y	Y	Y	Y	N	N	TACS	kwi-93	13	36	5	Y	N	Y	Y	N	N		14	N	N	N	N	N	N	N	N	N	N	N			N			Y
118	11	F	M	84	Y	Y	N	N	N	N	150	Y	Y	Y	Y	N	N	N	N	PACS	kwi-93	14	24	5	Y	M	Y	Y	N	Y		14	N	N	N	N	N	N	N	Y	N	N	N			N			Y
71	39	U	F	37	N	N	Y	N	N	N	160	Y	Y	Y	C	C	C	N	N	PACS	kwi-93	19	52	5	N	N	N	N	N	N		14	N	N	N	N	N	N	N	N	N	N	N			N			N
26	33	F	M	45	N	Y	Y	N	N	N	170	Y	Y	Y	N	N	N	N	N	LACS	kwi-93	14	48	5	N	L	N	Y	Y	N		14	N	N	N	N	N	N	N	N	N	N	N			N			Y
60	7	F	F	83	N	N	Y	Y	N	N	135	N	Y	Y	N	N	N	N	N	LACS	kwi-93	12	56	4	Y	M	Y	N	N	Y		14	N	N	N	N	Y	N	N	N	N	N	N			Y	13	EMATURIA	Y
1	16	F	M	63	N	N	N	N	N	N	160	Y	Y	Y	N	N	N	N	N	LACS	kwi-93	8	12	6	Y	N	Y	Y	N	N		4	N	N	N	N	N	N	N	N	N	N	N			N			Y
32	23	D	F	73	N	N	Y	Y	N	N	150	N	Y	Y	N	Y	Y	N	N	TACS	kwi-93	12	25	6	N	L	N	N	Y	N		14	N	N	N	N	N	N	N	N	N	N	N			N			Y
15	16	F	M	70	N	N	Y	N	N	N	170	Y	Y	N	N	N	N	N	N	LACS	kwi-93	12	44	6	Y	L	Y	Y	Y	N		13	N	N	N	N	N	N	Y	N	N	N	N			N			Y
116	29	F	M	84	N	N	N	N	N	N	150	Y	Y	Y	Y	N	N	N	Y	PACS	kwi-93	12	53	6	Y	M	Y	N	N	Y		14	N	N	N	N	N	N	N	N	N	N	N			N			Y
116	20	F	F	68	N	N	N	N	N	N	170	Y	Y	Y	Y	N	N	N	N	PACS	kwi-93	13	24	6	N	N	N	N	N	N		14	N	N	N	N	N	N	N	N	N	N	N			N			Y
33	1	D	F	80	N	Y	N	N	N	N	90	N	Y	Y	Y	C	C	C	N	TACS	kwi-93	16	38	6	N	N	N	N	N	N		0	N	N	N	N	N	N	N	N	N	N	N			N			N
89	10	D	M	81	Y	N	Y	N	N	N	152	Y	Y	Y	Y	N	Y	N	N	PACS	kwi-93	16	40	6	Y	N	Y	N	N	N		13	N	N	N	N	N	N	N	N	N	N	N			N			Y
118	18	F	F	80	Y	N	N	N	N	Y	190	Y	Y	Y	N	N	N	N	N	LACS	kwi-93	18	12	6	Y	N	Y	Y	N	N		13	N	N	N	N	N	N	N	Y	N	N	N			N			Y
35	7	F	M	58	N	N	Y	N	N	N	150	N	Y	Y	N	N	N	N	N	LACS	kwi-93	21	0	6	N	N	N	Y	N	N		13	N	N	N	N	N	N	Y	N	N	N	N			N			Y
105	27	F	M	73	N	N	Y	N	N	Y	185	Y	Y	Y	N	N	N	N	Y	PACS	maj-93	10	36	7	N	L	N	N	Y	N		14	N	N	N	N	N	N	N	N	N	N	N			N			Y
78	4	F	M	78	N	N	N	N	N	Y	200	N	Y	Y	N	N	N	N	N	LACS	cze-93	22	50	7	Y	N	Y	Y	N	N		14	Y	N	N	N	N	N	N	N	Y	N	N			N			Y
124	8	F	M	63	N	N	Y	N	N	N	170	Y	Y	Y	Y	N	N	N	N	PACS	maj-93	22	33	7	Y	M	Y	Y	N	Y		14	N	N	N	N	N	N	Y	N	N	N	N			N			Y
96	8	D	M	78	N	N	N	N	N	N	150	Y	Y	Y	N	Y	Y	N	N	TACS	maj-93	9	29	1	Y	N	Y	N	N	N		6	N	N	N	N	N	N	N	N	N	N	N			N			Y
78	2	D	M	81	N	Y	N	N	N	N	130	Y	Y	Y	Y	C	C	C	N	TACS	maj-93	12	22	2	N	N	N	N	N	N		14	N	N	N	N	N	N	N	N	N	N	N			N			N
60	12	F	F	82	N	N	Y	Y	N	N	130	Y	Y	Y	N	Y	N	N	N	PACS	maj-93	12	43	2	N	N	N	N	N	N		14	N	N	N	N	Y	N	N	N	N	N	N			N			Y
60	28	F	F	47	N	N	Y	N	N	N	180	N	Y	N	N	N	N	N	N	PACS	maj-93	12	47	2	N	N	N	N	N	N		5	N	N	N	N	N	N	N	N	N	N	N			N			Y
105	25	F	F	38	N	N	Y	N	N	Y	170	N	N	N	N	Y	N	Y	N	POCS	maj-93	13	59	2	Y	L	Y	Y	Y	N		11	N	N	N	N	N	N	N	N	N	N	N			N			Y
15	10	F	M	77	N	N	Y	N	N	N	180	Y	Y	Y	N	N	N	N	N	LACS	maj-93	14	58	2	Y	M	Y	Y	N	Y		14	N	N	N	N	N	N	N	N	N	N	N			N			Y
1	10	F	F	81	N	N	Y	Y	N	N	160	Y	Y	Y	N	N	Y	N	N	PACS	lip-93	17	51	5	N	M	N	Y	N	Y		5	N	N	N	N	N	N	N	N	N	N	N			Y	4	SUBCUTANEOUS HAEMATOMA	Y
61	10	F	M	74	N	N	N	N	N	N	175	N	N	Y	N	N	N	N	N	PACS	maj-93	19	3	2	Y	N	N	N	N	N		9	N	N	N	N	N	N	N	N	N	N	N			N			N
2	31	F	M	75	N	N	Y	N	N	N	125	Y	Y	N	Y	N	Y	N	N	PACS	maj-93	21	5	2	N	N	N	Y	N	N		14	N	N	N	N	N	N	N	N	N	N	N			N			Y
69	17	F	F	86	N	Y	N	N	N	N	180	N	Y	Y	N	N	N	N	N	LACS	maj-93	11	53	3	Y	N	Y	Y	N	N		14	N	N	N	N	Y	N	N	N	N	N	N			N			Y
50	23	D	M	50	N	N	Y	N	N	N	130	N	Y	Y	Y	N	C	C	C	PACS	maj-93	12	26	3	Y	M	Y	N	N	Y		14	N	N	N	N	N	N	N	N	N	N	N			N			Y
6	48	F	M	59	N	N	N	N	N	N	190	N	Y	Y	Y	N	N	Y	N	POCS	maj-93	14	8	3	N	L	N	Y	N	N		1	N	N	N	N	N	N	N	N	N	N	N			N			Y
70	3	F	F	82	N	N	N	N	N	N	150	Y	Y	Y	Y	N	N	N	N	PACS	maj-93	14	47	3	Y	N	N	N	N	N		14	N	N	N	N	N	N	N	N	N	N	N			N			N
96	7	F	F	70	N	N	Y	N	N	Y	210	Y	Y	Y	N	N	N	N	N	LACS	maj-93	17	38	3	N	L	N	Y	Y	N		14	N	N	N	N	N	N	N	N	N	N	N			N			Y
74	11	D	F	73	N	Y	N	N	N	N	215	Y	Y	Y	Y	C	C	C	C	TACS	maj-93	11	46	4	N	L	N	N	Y	N		1	N	N	N	N	N	N	N	N	N	N	N			N			Y
47	6	F	F	42	N	N	Y	Y	N	N	90	N	N	N	Y	C	N	N	N	PACS	maj-93	12	3	4	N	N	N	Y	N	N		10	N	N	N	N	Y	N	N	N	N	N	N			N			Y
72	4	D	M	76	N	Y	N	N	N	Y	140	Y	Y	Y	C	Y	C	C	C	TACS	maj-93	12	51	4	Y	N	Y	N	N	N		14	N	N	N	N	N	N	N	N	N	N	N			N			Y
119	24	D	F	56	N	N	Y	Y	N	Y	110	N	N	N	Y	Y	N	Y	N	POCS	maj-93	16	55	4	Y	M	Y	Y	N	Y		9	N	N	N	N	N	N	Y	N	N	N	N			N			Y
50	36	F	F	79	Y	N	Y	Y	N	N	230	N	Y	Y	N	N	N	N	N	LACS	maj-93	20	4	4	Y	N	Y	Y	N	N		8	N	N	N	N	N	N	N	N	N	N	N			N			Y
124	12	F	M	64	N	Y	Y	N	N	N	142	Y	Y	Y	Y	Y	N	N	N	TACS	maj-93	22	21	4	N	N	N	Y	N	N		14	N	N	N	N	N	N	Y	N	N	N	N			N			Y
124	24	F	F	60	N	Y	Y	N	N	N	140	Y	Y	N	Y	N	N	N	N	PACS	maj-93	22	27	4	Y	N	Y	Y	N	N		14	N	N	N	N	N	N	N	N	N	N	N			N			Y
124	10	F	M	65	N	Y	Y	N	N	N	160	Y	Y	Y	N	C	Y	N	N	TACS	maj-93	22	30	4	Y	L	Y	N	Y	N		5	N	N	N	N	N	N	N	N	N	N	N			N			N
130	10	F	F	75	Y	N	Y	N	N	N	190	Y	Y	Y	N	N	N	N	N	LACS	maj-93	17	52	4	N	M	N	Y	N	Y		6	N	N	N	N	N	N	N	N	N	N	N			N			Y
38	14	F	M	82	N	N	N	N	Y	N	210	N	N	N	Y	N	N	Y	Y	POCS	maj-93	11	28	5	N	L	N	N	Y	N		10	N	N	N	N	Y	Y	Y	N	N	N	N			N			N
78	2	D	M	69	N	N	N	N	N	N	150	Y	Y	Y	Y	C	C	C	C	TACS	kwi-93	1	39	6	Y	L	N	Y	N	N		14	N	N	N	N	N	N	N	N	N	N	N			N			Y
85	24	F	M	71	N	N	N	N	N	Y	210	Y	Y	Y	N	N	N	Y	C	POCS	maj-93	15	33	5	N	M	N	Y	N	Y		11	N	N	N	N	N	N	N	N	N	N	N			N			Y
11	24	F	M	69	N	N	Y	N	N	N	170	N	Y	Y	N	N	N	Y	N	POCS	maj-93	16	55	5	Y	L	Y	Y	Y	N		14	N	N	N	N	N	N	N	N	N	N	N			N			Y
89	9	D	F	80	N	N	Y	N	N	Y	150	N	Y	Y	N	C	C	N	N	PACS	maj-93	17	11	5	N	N	N	N	N	N		14	N	N	N	N	N	N	N	N	N	N	N			N			Y
105	12	F	M	74	Y	N	Y	Y	N	N	160	Y	Y	Y	Y	Y	C	N	N	TACS	maj-93	17	25	5	N	N	N	N	N	N		14	N	N	N	N	N	N	N	N	N	N	N			N			Y
87	7	F	F	60	Y	Y	Y	Y	N	Y	160	N	N	N	Y	N	N	N	Y	PACS	maj-93	17	28	5	N	N	N	N	N	N		4	N	N	N	Y	N	N	N	N	N	N	N			N			Y
74	11	F	M	75	N	N	N	N	N	N	220	Y	Y	Y	Y	C	C	N	N	TACS	maj-93	23	39	5	Y	L	Y	Y	Y	N		14	N	N	N	N	N	N	N	N	N	N	N			N			Y
10	5	D	F	64	Y	Y	Y	Y	N	N	140	Y	Y	Y	Y	Y	N	N	N	TACS	kwi-94	10	55	6	Y	N	Y	N	N	N		2	N	N	N	N	Y	N	N	N	N	N	N			N			Y
113	18	F	M	81	N	Y	Y	Y	N	N	160	Y	Y	Y	N	N	N	N	N	LACS	maj-93	19	40	6	Y	N	Y	Y	N	N		7	N	N	N	N	N	N	N	N	N	N	N			N			Y
83	38	F	F	82	N	N	N	N	N	N	120	N	N	N	N	Y	Y	N	N	PACS	maj-93	10	55	6	Y	M	Y	Y	N	Y		14	N	N	N	N	N	N	N	N	N	N	N			N			Y
33	36	F	M	78	N	N	N	N	N	Y	140	N	Y	Y	N	N	N	N	N	LACS	maj-93	11	0	6	N	N	N	N	N	N		8	N	N	N	N	N	N	N	N	N	N	N			N			Y
65	40	F	M	71	N	N	N	N	N	N	175	Y	N	N	Y	N	N	N	N	PACS	maj-93	11	35	6	Y	N	Y	Y	N	N		7	N	N	N	N	N	N	N	N	N	N	N			N			Y
8	24	F	M	53	N	N	Y	Y	N	Y	150	N	N	N	N	Y	N	Y	N	POCS	maj-93	12	23	6	N	N	N	N	N	N		14	N	N	N	N	N	N	N	N	N	N	N			N			Y
96	24	F	F	85	N	N	Y	Y	N	N	180	N	Y	Y	N	Y	N	N	N	PACS	maj-93	15	7	6	Y	L	Y	Y	Y	N		14	N	N	N	N	N	N	N	N	N	N	N			N			Y
18	24	F	M	83	N	N	N	N	N	N	230	Y	Y	N	Y	N	N	N	N	PACS	maj-93	12	9	5	Y	N	Y	Y	N	N		13	N	N	N	N	Y	N	N	N	N	N	N			N			Y
124	24	F	M	38	N	N	Y	N	N	Y	200	Y	Y	N	N	N	N	Y	Y	POCS	maj-93	16	35	6	N	N	N	Y	N	N		14	N	N	N	N	N	N	Y	N	N	N	N			N			Y
96	4	F	F	73	N	N	Y	N	N	N	160	Y	Y	Y	N	N	N	N	N	LACS	maj-93	21	23	6	N	M	N	Y	N	Y		14	N	N	N	N	N	N	N	N	N	N	N			N			Y
32	24	F	M	80	N	N	Y	Y	N	N	140	N	N	N	N	N	N	Y	N	POCS	maj-93	22	3	6	Y	L	Y	Y	Y	N		5	N	N	N	N	N	N	N	N	N	N	N			Y	3	OOZING & BRUISING FROM INJECT	Y
2	11	F	M	62	N	N	Y	N	N	N	120	Y	Y	Y	N	C	Y	N	N	TACS	maj-93	9	38	7	N	M	N	Y	N	Y		14	N	N	N	N	Y	N	N	N	N	N	N			N			Y
127	17	F	M	72	N	N	N	N	N	Y	160	Y	Y	Y	Y	Y	N	N	N	TACS	maj-93	9	41	7	N	N	N	Y	N	N		13	N	N	N	N	N	N	Y	N	N	N	N			N			Y
90	48	F	M	47	Y	N	Y	Y	N	N	150	Y	Y	Y	N	N	N	N	N	LACS	maj-93	9	44	7	Y	N	Y	Y	N	N		14	N	N	N	N	N	N	N	N	N	N	N			N			Y
127	29	F	F	62	N	N	N	N	Y	Y	180	Y	Y	N	Y	N	Y	N	N	PACS	maj-93	9	46	7	Y	N	Y	Y	N	N		13	N	N	N	N	N	N	N	Y	N	N	N			N			Y
65	47	D	F	85	N	N	Y	N	N	N	180	Y	Y	Y	Y	N	Y	N	N	PACS	maj-93	11	27	7	N	L	N	N	Y	N		14	N	N	N	N	Y	Y	N	N	N	N	N			N			Y
60	18	F	F	84	N	N	Y	Y	N	N	150	Y	Y	Y	N	N	N	N	N	LACS	maj-93	12	47	7	Y	L	Y	Y	Y	N		14	N	N	N	N	Y	N	N	N	N	N	N			N			Y
79	5	F	F	80	N	N	N	N	N	Y	125	N	Y	Y	Y	C	C	N	N	TACS	maj-93	14	48	7	Y	M	Y	N	N	Y		14	N	N	N	N	N	N	N	N	N	N	N			N			Y
12	5	D	M	70	N	Y	Y	N	N	N	140	Y	Y	Y	N	Y	Y	N	N	TACS	mar-93	15	24	6	N	N	N	N	N	N		12	N	N	Y	N	Y	N	N	N	N	N	N			N			Y
3	12	D	F	77	Y	Y	Y	N	N	Y	170	Y	Y	Y	Y	Y	C	Y	N	POCS	maj-93	18	19	7	Y	N	Y	Y	N	N		14	N	N	N	N	N	N	N	N	N	N	N			N			Y
81	6	F	F	68	N	N	N	N	N	Y	230	N	Y	Y	N	N	N	N	N	LACS	maj-93	20	36	7	Y	L	Y	N	Y	N		14	N	N	N	N	N	N	N	N	N	N	N			N			Y
83	4	F	F	60	Y	N	N	N	N	N	170	Y	Y	Y	Y	C	C	N	N	TACS	maj-93	12	27	5	Y	N	Y	Y	N	N		14	N	N	N	N	N	N	Y	N	N	N	N			N			Y
73	20	F	M	67	N	N	Y	N	N	N	164	N	Y	N	N	N	N	N	Y	PACS	maj-93	11	1	1	Y	M	Y	Y	N	Y		14	N	N	N	N	N	N	N	N	N	N	N			N			Y
33	26	F	F	77	N	N	N	N	N	N	170	Y	Y	Y	Y	N	N	N	N	PACS	maj-93	12	38	1	N	L	N	N	Y	N		14	N	N	N	N	N	N	N	N	N	N	N			N			Y
119	24	D	F	67	N	N	N	N	N	N	100	C	Y	Y	C	C	C	C	C	PACS	maj-93	15	23	1	Y	N	Y	N	N	N		3	N	N	N	N	N	N	N	N	N	N	N			N			Y
96	5	F	M	57	N	N	Y	N	N	N	130	Y	Y	Y	N	Y	Y	N	N	TACS	maj-93	17	21	1	N	N	N	Y	N	N		14	N	N	N	N	N	N	N	N	N	N	N			N			Y
50	21	F	M	45	N	N	Y	N	N	N	140	Y	Y	Y	N	N	N	N	N	LACS	maj-93	18	43	1	N	L	N	N	Y	N		14	N	N	N	N	N	N	N	N	N	N	N			N			Y
129	5	F	F	80	N	Y	N	N	N	N	180	Y	Y	Y	Y	C	C	N	N	TACS	maj-93	22	50	1	Y	N	Y	Y	N	N		14	N	N	N	N	N	N	N	N	N	N	N			N			Y
26	29	F	F	56	N	N	Y	N	N	N	140	Y	Y	Y	N	N	N	N	N	LACS	maj-93	17	57	1	Y	N	Y	Y	N	N		4	N	N	N	N	N	N	N	N	N	N	N			N			Y
113	30	F	M	83	N	N	Y	Y	N	Y	180	N	Y	Y	Y	N	N	N	N	PACS	maj-93	18	11	2	N	M	N	Y	N	Y		3	N	N	N	N	N	N	N	N	N	N	N			N			Y
1	6	F	M	62	Y	Y	N	N	N	Y	184	Y	Y	Y	Y	Y	C	N	N	TACS	maj-93	8	33	2	N	M	N	N	N	N		10	N	N	N	N	N	N	N	N	N	N	N			N			Y
47	24	F	M	85	N	N	Y	N	N	N	190	Y	N	N	Y	N	N	N	N	PACS	maj-93	9	11	2	Y	M	Y	Y	N	Y		12	N	N	N	N	Y	N	N	N	N	N	N			N			Y
33	20	F	F	71	N	N	N	N	N	N	140	N	Y	Y	Y	Y	C	N	N	TACS	maj-93	9	55	2	N	N	N	Y	N	N		14	N	N	N	N	N	N	N	N	N	N	N			N			Y
188	8	F	F	84	N	Y	N	N	N	N	185	Y	Y	Y	Y	C	C	N	N	TACS	maj-93	22	15	6	Y	L	Y	Y	Y	N		14	N	N	N	N	N	N	Y	N	N	N	N			N			Y
2	3	F	F	61	N	N	Y	N	N	N	170	Y	Y	Y	Y	Y	N	N	N	TACS	maj-93	12	59	2	Y	M	N	N	N	N		14	N	N	N	N	Y	N	N	N	N	N	N			Y	2	HAEMORRHAGIC TRANSFORMATION	Y
32	6	F	F	68	Y	N	Y	Y	N	Y	140	Y	Y	Y	Y	C	C	Y	Y	POCS	maj-93	13	12	2	N	N	N	N	N	N		14	N	N	N	N	N	N	N	N	N	N	N			N			Y
3	8	F	F	62	Y	N	Y	N	N	N	150	Y	Y	Y	N	N	N	N	N	LACS	maj-93	14	34	2	N	L	N	Y	Y	N		13	N	N	N	N	N	N	N	N	N	N	N			N			Y
3	19	F	M	68	N	N	Y	N	N	N	150	Y	N	N	Y	N	N	N	N	PACS	maj-93	14	36	2	Y	N	Y	Y	N	N		14	N	N	N	N	N	N	N	N	N	N	N			N			Y
3	19	F	M	63	N	N	Y	N	N	N	160	Y	N	N	N	N	N	N	N	PACS	maj-93	14	38	2	N	L	N	N	Y	N		14	N	N	N	N	N	N	N	N	N	N	N			N			Y
41	36	F	M	66	N	N	Y	Y	N	N	160	Y	Y	Y	N	N	N	N	N	LACS	maj-93	15	36	2	Y	N	Y	Y	N	N		14	N	N	N	N	Y	N	N	N	N	N	N			N			Y
38	6	F	M	75	Y	N	N	N	N	N	210	N	Y	Y	Y	N	N	N	Y	PACS	sie-94	16	17	3	Y	N	Y	N	N	N		14	N	N	N	N	N	N	Y	N	N	N	N			N			Y
48	9	F	F	79	N	N	Y	Y	N	N	180	Y	Y	N	Y	N	N	N	N	PACS	maj-93	16	57	2	Y	N	Y	Y	N	N		14	N	N	N	N	N	N	Y	N	N	N	N			N			Y
37	29	F	M	32	N	N	Y	Y	N	N	150	N	Y	N	N	Y	N	N	N	PACS	maj-93	17	24	2	N	N	N	N	N	N		14	N	N	N	N	Y	N	N	N	N	N	N			N			Y
119	48	F	F	86	N	N	Y	Y	N	N	180	Y	N	N	Y	Y	Y	N	N	PACS	maj-93	17	57	2	Y	L	Y	Y	Y	N		2	N	N	N	N	N	N	N	N	N	N	N			N			Y
245	12	F	F	81	N	Y	Y	N	N	N	130	N	N	N	N	C	C	N	C	PACS	pa�-93	18	29	6	Y	M	N	Y	N	N		14	N	N	N	N	N	N	N	N	N	N	N			Y	10	LARGE HAEMATOMAS BOTH THIGHS	Y
47	20	F	M	62	Y	N	Y	N	N	N	170	Y	Y	Y	N	N	N	N	N	LACS	maj-93	17	17	3	Y	M	Y	Y	N	Y		8	N	N	N	N	N	N	N	N	N	N	N			N			N
50	23	D	F	83	Y	N	Y	Y	N	N	140	Y	Y	Y	Y	C	C	N	C	TACS	maj-93	19	46	3	Y	N	Y	N	N	N		2	N	N	N	N	N	N	N	N	N	N	N			N			Y
77	36	F	M	71	N	N	Y	Y	N	N	170	N	N	Y	N	N	N	Y	N	POCS	maj-93	11	49	4	Y	M	Y	Y	N	Y		14	N	N	N	N	N	N	N	N	N	N	N			N			Y
34	46	F	M	83	N	N	Y	Y	N	N	150	Y	Y	N	N	C	Y	N	N	TACS	maj-93	13	44	4	N	M	N	N	N	Y		14	N	N	N	N	N	N	N	N	N	N	N			N			Y
158	30	F	M	70	Y	N	Y	Y	N	N	150	Y	Y	Y	Y	N	N	N	N	PACS	maj-93	13	50	4	Y	N	Y	Y	N	N		14	N	N	N	N	N	N	N	N	N	N	N			N			Y
118	19	F	M	50	N	N	Y	Y	N	N	140	N	N	N	N	N	N	Y	N	POCS	maj-93	14	7	4	N	N	N	Y	N	N		14	N	N	N	N	N	N	N	N	N	N	N			N			Y
172	3	D	M	78	N	N	Y	N	N	Y	130	Y	Y	Y	N	Y	Y	N	C	TACS	maj-93	15	59	4	Y	M	Y	N	N	Y		3	N	N	N	N	N	N	N	N	N	N	N			N			Y
80	24	D	M	80	N	N	N	N	N	N	120	Y	Y	N	N	N	N	N	N	PACS	maj-93	16	21	4	N	L	N	Y	N	N		14	N	N	Y	N	N	N	N	N	N	N	N			N			Y
24	36	F	F	54	N	N	Y	Y	N	N	150	Y	Y	Y	Y	C	C	N	N	TACS	maj-93	19	2	4	N	N	N	N	N	N		13	N	N	N	N	N	N	N	N	N	N	N			N			Y
39	8	D	F	80	N	N	N	N	N	N	150	Y	Y	Y	N	N	N	N	Y	PACS	maj-93	19	22	4	Y	N	Y	Y	N	N		14	N	N	N	N	N	N	N	N	N	N	N			N			Y
81	4	D	M	64	N	N	N	N	N	N	180	C	Y	Y	Y	C	C	N	C	TACS	maj-93	21	31	4	Y	N	Y	Y	N	N		14	N	N	N	N	N	N	N	N	N	N	N			N			Y
118	16	F	M	83	N	N	N	N	N	N	180	Y	Y	Y	N	N	N	N	N	LACS	sie-93	14	5	6	N	M	N	Y	N	Y		14	N	N	N	N	N	N	Y	Y	N	N	N			N			Y
34	33	F	F	75	Y	N	Y	N	N	Y	200	N	Y	Y	N	N	N	N	N	LACS	maj-93	16	27	5	Y	N	Y	Y	N	N		7	N	N	N	N	N	N	N	N	N	N	N			N			Y
87	34	F	F	83	Y	N	Y	Y	N	N	138	Y	Y	Y	N	C	Y	N	C	TACS	maj-93	17	16	5	N	M	N	Y	N	Y		14	N	N	N	N	N	N	N	N	N	N	N			N			Y
113	6	D	M	78	Y	N	Y	N	N	N	175	Y	Y	Y	N	C	C	N	N	PACS	maj-93	14	16	6	N	M	N	N	N	Y		13	N	N	N	N	N	N	N	N	N	N	N			N			Y
69	20	U	F	74	N	Y	Y	N	N	N	180	Y	Y	Y	C	C	C	C	Y	PACS	maj-93	8	45	6	Y	M	Y	N	N	Y		1	N	N	N	N	Y	N	N	N	N	N	N			Y	0	INFARCIMENTO EMORRAGICO	Y
73	34	D	F	79	Y	N	Y	Y	N	N	170	Y	Y	C	Y	N	Y	N	N	PACS	mar-93	17	9	2	Y	M	Y	Y	N	Y		14	N	N	N	N	N	N	N	N	N	N	N			N			Y
53	15	F	F	82	N	N	Y	N	N	N	190	N	N	N	N	N	N	Y	N	POCS	maj-93	10	16	6	N	N	N	Y	N	N		14	Y	N	N	N	N	N	N	N	N	N	N			N			Y
85	24	F	M	87	N	N	N	N	N	N	140	Y	Y	Y	Y	C	N	N	C	TACS	maj-93	12	5	6	Y	L	N	N	N	N		14	N	N	N	N	N	N	N	N	N	N	N			N			N
74	24	F	M	61	Y	N	Y	Y	N	N	160	Y	Y	Y	Y	C	N	N	N	TACS	maj-93	17	6	6	Y	N	Y	Y	N	N		14	N	N	N	N	N	N	N	N	N	N	N			N			Y
87	19	D	F	83	N	Y	Y	Y	N	N	140	Y	Y	Y	Y	C	C	C	C	TACS	maj-93	17	39	6	N	L	N	N	Y	N		14	N	Y	N	Y	N	N	N	N	N	N	N			N			Y
129	44	F	F	41	N	N	Y	N	N	N	140	N	Y	N	N	N	N	N	N	PACS	maj-93	19	37	6	N	L	N	Y	Y	N		6	N	N	Y	N	N	N	N	N	N	N	N			N			Y
88	11	F	F	48	N	N	N	N	N	Y	180	Y	Y	Y	N	N	N	N	N	LACS	maj-93	9	45	7	N	N	N	Y	N	N		14	N	N	N	N	N	N	N	N	N	N	N			N			Y
109	4	F	M	76	N	Y	N	N	N	N	170	N	Y	N	Y	N	N	N	N	PACS	maj-93	10	41	7	Y	N	Y	Y	N	N		7	N	N	N	N	N	N	Y	N	N	N	N			N			Y
110	14	F	M	76	N	N	Y	Y	N	N	110	Y	Y	Y	N	N	Y	N	N	PACS	maj-93	11	38	7	N	N	N	N	N	N		14	N	N	N	N	Y	N	Y	N	N	N	N			N			Y
115	2	D	F	83	N	Y	N	N	N	N	150	Y	Y	Y	Y	C	C	N	N	TACS	maj-93	12	1	7	Y	L	Y	N	Y	N		3	N	N	N	N	N	N	N	N	N	N	N			N			N
63	22	F	M	83	N	N	Y	N	N	N	160	Y	Y	N	Y	N	N	N	N	PACS	maj-93	12	27	7	Y	M	Y	Y	N	Y		14	N	N	Y	N	Y	N	N	N	N	N	N			N			Y
30	24	F	M	73	N	N	Y	N	N	N	180	N	Y	Y	N	N	N	N	N	LACS	maj-93	14	19	7	Y	L	Y	Y	Y	N		14	N	N	N	N	N	N	N	Y	N	N	N			N			Y
64	8	F	F	81	Y	N	N	N	N	N	160	Y	Y	Y	N	C	N	N	N	PACS	maj-93	14	42	7	N	N	N	Y	N	N		14	N	N	N	N	Y	N	Y	N	N	N	N			N			Y
35	18	D	M	83	N	N	Y	N	N	N	150	Y	Y	Y	Y	C	C	C	C	TACS	maj-93	11	40	1	N	N	N	Y	N	N		11	N	N	N	N	N	N	Y	N	N	N	N			N			Y
89	12	F	M	62	N	N	N	N	N	Y	150	Y	Y	Y	N	N	N	N	N	LACS	maj-93	12	5	1	Y	M	Y	Y	N	Y		4	N	N	N	N	N	N	N	N	N	N	N			N			Y
89	3	D	M	71	Y	N	N	N	N	N	170	Y	N	N	Y	N	N	N	N	PACS	maj-93	12	7	1	N	N	N	N	N	N		7	N	N	N	Y	N	N	N	N	N	N	N			N			Y
25	46	D	F	72	N	N	Y	N	N	N	200	Y	Y	Y	Y	C	C	N	N	TACS	maj-93	16	26	2	Y	N	Y	Y	N	N		14	N	N	N	N	N	N	N	N	N	N	N			N			Y
39	12	F	M	79	Y	Y	N	N	N	N	130	N	Y	Y	N	N	N	N	N	LACS	maj-93	13	1	2	N	M	N	N	N	Y		9	N	N	N	Y	N	N	N	N	N	N	N			N			Y
171	24	F	M	90	N	N	N	N	N	N	180	Y	Y	Y	Y	N	N	N	N	PACS	maj-93	14	49	2	Y	N	Y	Y	N	N		14	N	N	N	N	N	N	Y	N	N	N	N			N			Y
124	12	F	M	75	Y	N	Y	N	N	N	130	Y	Y	Y	N	N	N	N	N	LACS	maj-93	16	23	2	Y	L	Y	Y	Y	N		14	N	N	N	N	N	N	N	N	N	N	N			N			Y
119	10	F	M	66	Y	N	N	N	N	N	200	Y	Y	Y	N	N	N	N	N	LACS	maj-93	18	52	2	Y	N	Y	Y	N	N		4	N	N	N	N	N	N	N	N	N	N	N			Y	3	NAUSEA ? RELATED TO ASPIRIN	Y
85	10	D	F	78	N	N	N	N	N	N	110	Y	Y	Y	Y	C	C	Y	N	POCS	maj-93	20	46	2	Y	L	N	N	N	N		14	N	N	N	N	N	Y	N	N	N	N	N			N			N
105	11	F	F	74	N	N	Y	N	N	N	140	N	Y	Y	N	N	Y	N	N	PACS	maj-93	22	11	2	N	N	N	N	N	N		14	N	N	N	N	N	N	N	N	N	N	N			N			Y
83	40	F	F	79	Y	N	N	N	N	N	160	Y	Y	Y	N	Y	Y	N	N	TACS	gru-93	11	46	5	Y	N	Y	Y	N	N		14	N	N	N	N	N	N	N	N	N	N	N			N			Y
210	27	F	M	82	N	N	N	N	N	N	140	Y	Y	Y	Y	C	C	N	Y	TACS	sty-94	19	31	2	N	N	N	N	N	N		14	N	N	N	N	N	N	N	N	N	N	N			N			Y
24	30	F	M	50	Y	N	Y	N	N	N	140	N	N	N	N	Y	N	N	N	POCS	maj-93	11	14	3	Y	M	Y	Y	N	Y		3	N	N	N	N	N	N	N	N	N	N	N			N			Y
9	24	D	F	84	N	N	Y	Y	N	N	180	Y	Y	Y	N	C	Y	N	N	TACS	mar-93	16	29	4	N	L	N	N	Y	N		14	N	N	N	N	N	N	N	N	N	N	N			N			Y
3	47	F	M	68	N	N	Y	Y	N	N	175	N	N	N	Y	N	N	N	N	PACS	maj-93	11	43	3	Y	N	Y	Y	N	N		14	N	N	N	N	N	N	N	N	N	N	N			N			Y
129	12	F	F	79	N	N	N	N	N	N	170	Y	Y	Y	N	N	C	N	N	PACS	maj-93	13	21	3	N	L	N	N	Y	N		14	N	N	N	N	N	N	N	N	N	N	N			N			Y
129	26	D	M	57	N	N	N	N	N	N	180	Y	Y	Y	Y	N	Y	N	N	PACS	maj-93	15	11	3	N	M	N	Y	N	Y		14	N	N	N	N	N	N	N	N	N	N	N			N			Y
96	28	F	M	73	Y	N	N	N	N	N	120	N	Y	Y	N	N	N	N	N	LACS	maj-93	16	18	3	Y	N	Y	Y	N	N		11	N	N	N	N	N	N	N	N	N	N	N			N			Y
77	10	D	M	54	N	N	Y	N	N	N	160	Y	Y	Y	N	N	Y	Y	N	POCS	kwi-93	17	30	7	Y	N	Y	N	N	N		14	N	N	N	N	N	N	N	N	N	N	N			N			Y
4	26	D	M	69	N	N	Y	N	N	N	150	Y	Y	Y	N	C	Y	Y	N	POCS	maj-93	17	57	3	Y	N	Y	Y	N	N		14	N	N	N	N	N	N	N	N	N	N	N			N			Y
74	20	D	F	84	N	N	N	N	N	N	140	Y	Y	N	Y	C	C	C	N	TACS	sie-93	13	4	3	N	L	N	N	Y	N		1	N	N	N	N	N	N	N	N	N	N	N			N			N
130	47	F	F	78	N	N	Y	N	N	N	160	N	N	N	N	N	N	Y	N	POCS	maj-93	14	29	3	N	M	N	Y	N	Y		3	N	N	N	N	N	N	N	N	N	N	N			N			Y
2	17	F	M	79	N	N	Y	Y	N	N	170	Y	Y	Y	Y	Y	N	N	N	TACS	maj-93	11	28	4	Y	L	N	N	N	N		14	N	N	N	N	Y	N	N	N	N	N	N			Y	1	HAEMORRAGIC TRANSFORMATION	Y
72	3	F	M	77	N	Y	N	N	N	N	150	N	Y	Y	N	N	N	N	N	LACS	maj-93	11	52	4	N	N	N	N	N	N		4	N	N	N	N	N	N	N	N	N	N	N			N			Y
81	23	D	M	85	N	Y	N	N	N	N	160	Y	Y	Y	N	C	Y	C	C	TACS	maj-93	12	1	4	Y	N	Y	Y	N	N		14	N	N	N	N	N	N	N	N	N	N	N			N			Y
16	24	F	M	68	N	Y	Y	N	N	N	140	N	Y	N	N	N	N	N	N	PACS	maj-93	12	29	4	N	L	N	N	Y	N		14	N	N	N	N	N	N	N	N	N	N	N			N			Y
24	30	F	F	87	N	N	Y	Y	N	N	120	N	Y	Y	Y	C	C	N	N	TACS	maj-93	14	3	4	N	N	N	N	N	N		13	N	N	N	N	N	N	Y	N	N	N	N			N			Y
5	13	F	F	38	N	N	Y	Y	N	N	120	Y	Y	Y	N	Y	Y	N	N	TACS	maj-93	12	53	4	Y	N	Y	Y	N	N		14	N	N	N	N	N	N	N	N	N	N	N			N			Y
3	32	F	M	61	N	N	Y	N	N	N	140	N	Y	Y	N	N	N	N	N	LACS	maj-93	13	57	4	N	M	N	Y	N	Y		14	N	N	N	N	N	N	N	N	N	N	N			N			Y
11	39	F	F	76	Y	N	Y	N	N	N	130	N	N	N	Y	N	N	Y	N	POCS	maj-93	15	37	4	Y	M	Y	N	N	Y		14	N	N	N	N	N	N	N	N	N	N	N			N			Y
115	24	F	M	50	N	N	N	N	N	N	130	Y	Y	N	N	N	N	N	N	LACS	maj-93	18	25	4	Y	L	Y	N	Y	N		6	N	N	N	N	N	N	N	N	N	N	N			N			N
39	12	D	F	81	N	Y	N	N	N	N	160	Y	Y	Y	Y	C	Y	C	N	TACS	lut-94	20	37	2	N	N	N	N	N	N		14	N	N	N	N	N	N	N	N	N	N	N			N			Y
188	24	F	F	67	Y	N	Y	Y	N	Y	210	Y	Y	Y	N	N	C	C	C	PACS	maj-93	7	19	5	Y	N	Y	Y	N	N		14	N	N	N	N	N	N	Y	N	N	N	N			N			Y
36	6	F	M	67	N	N	Y	Y	N	Y	250	Y	Y	Y	Y	Y	N	N	N	TACS	maj-93	9	4	5	N	M	N	Y	N	Y		14	N	N	N	N	Y	N	Y	N	N	N	N			N			Y
33	5	F	F	74	N	N	N	N	N	Y	160	Y	Y	Y	N	N	Y	N	N	PACS	maj-93	16	26	5	N	N	Y	Y	N	N		9	N	N	Y	N	N	N	N	N	N	N	N			N			Y
33	32	F	F	75	Y	Y	Y	Y	N	N	150	Y	Y	Y	Y	Y	N	N	N	TACS	maj-93	17	20	5	Y	M	Y	Y	N	Y		14	N	N	N	N	N	N	N	N	N	N	N			N			Y
130	18	F	F	58	N	N	Y	N	N	N	148	N	Y	Y	N	N	N	N	N	LACS	maj-93	12	0	5	Y	N	Y	Y	N	N		3	N	N	N	N	N	N	N	N	N	N	N			N			Y
96	2	F	M	62	N	N	Y	N	N	N	160	Y	Y	Y	Y	Y	N	N	N	TACS	maj-93	20	11	5	Y	L	N	N	N	N		14	N	N	N	N	N	Y	N	N	N	N	N			Y	4	CT: HAEMORRHAGIC INFARCTION	Y
60	16	F	F	75	N	N	N	N	N	N	125	N	Y	Y	N	N	N	N	N	LACS	maj-93	12	23	6	N	N	N	Y	N	N		14	N	N	N	N	N	N	Y	N	N	N	N			N			Y
69	27	F	M	66	N	N	Y	Y	Y	N	180	Y	Y	Y	Y	N	N	N	N	PACS	maj-93	13	0	6	N	L	N	N	Y	N		3	N	N	N	N	Y	N	N	N	N	N	N			N			Y
2	8	D	M	64	N	N	Y	Y	Y	N	165	Y	Y	Y	Y	Y	Y	N	N	TACS	maj-93	16	53	6	N	N	N	N	N	N		11	N	N	N	N	Y	N	N	N	N	N	N			N			Y
85	11	F	F	72	N	N	Y	Y	N	N	170	Y	Y	Y	N	C	Y	N	N	TACS	maj-93	20	38	6	N	N	N	Y	N	N		5	N	N	N	N	N	N	N	N	N	N	N			N			Y
64	13	F	M	81	Y	N	N	N	N	N	240	Y	N	N	Y	N	N	N	N	PACS	maj-93	22	46	6	Y	M	Y	Y	N	Y		14	N	N	N	N	Y	N	Y	N	N	N	N			N			Y
313	25	F	M	84	N	N	Y	Y	N	Y	170	Y	Y	Y	Y	Y	N	N	N	TACS	cze-94	15	16	5	Y	N	Y	Y	N	N		14	N	N	N	N	N	N	N	N	N	N	N			N			Y
63	40	F	F	83	N	Y	Y	N	Y	N	220	Y	Y	Y	N	N	N	N	N	LACS	maj-93	12	20	7	Y	N	Y	Y	N	N		13	N	N	N	N	Y	N	N	N	N	N	N			N			Y
87	12	D	M	64	Y	N	N	N	N	Y	180	Y	N	N	N	N	N	N	N	PACS	maj-93	18	39	7	N	M	N	Y	N	Y		12	N	N	Y	N	N	N	N	N	N	N	N			N			Y
118	28	F	M	69	Y	N	N	N	N	N	170	N	Y	Y	N	N	N	N	N	LACS	maj-93	9	37	1	N	N	N	Y	N	N		14	N	N	N	N	N	N	N	Y	N	N	N			N			Y
8	18	F	F	51	N	N	Y	Y	N	Y	180	N	Y	N	N	N	N	N	Y	PACS	maj-93	15	35	1	Y	N	Y	Y	N	N		13	N	N	N	N	N	N	N	N	N	N	N			N			Y
47	6	D	F	85	N	Y	Y	N	N	N	180	Y	Y	Y	C	Y	Y	N	N	TACS	maj-93	15	40	1	Y	M	Y	Y	N	Y		14	N	N	N	N	Y	N	N	N	N	N	N			N			Y
124	5	D	M	76	N	N	Y	N	N	N	190	Y	Y	Y	Y	C	C	N	N	TACS	maj-93	16	47	1	N	N	N	Y	N	N		14	N	N	N	N	N	N	Y	N	N	N	N			N			Y
118	32	F	F	66	N	Y	N	N	N	N	180	Y	Y	Y	N	N	N	N	N	LACS	maj-93	19	51	1	N	M	N	Y	N	Y		14	N	N	N	N	N	N	Y	Y	N	N	N			N			Y
124	28	F	M	49	N	N	Y	N	N	N	160	Y	Y	N	N	N	N	Y	N	POCS	maj-93	22	28	1	N	L	N	Y	Y	N		9	N	N	N	N	N	N	N	N	N	N	N			N			Y
124	30	F	M	62	N	N	Y	Y	N	N	170	Y	Y	Y	N	N	N	N	N	LACS	maj-93	22	32	1	Y	N	Y	Y	N	N		14	N	N	N	N	N	N	N	N	N	N	N			N			Y
85	2	F	M	68	Y	N	N	N	N	Y	170	Y	Y	Y	Y	Y	Y	N	N	TACS	maj-93	10	6	2	Y	N	Y	N	N	N		14	N	N	N	N	N	N	N	N	N	N	N			N			Y
3	11	F	M	82	Y	N	Y	N	N	N	200	Y	Y	Y	N	N	N	N	N	LACS	maj-93	12	56	2	N	N	N	Y	N	N		14	Y	N	Y	N	N	N	N	N	N	N	N			N			Y
37	12	F	F	72	Y	N	Y	Y	N	N	180	Y	Y	Y	N	N	N	N	Y	PACS	maj-93	13	50	2	Y	L	Y	N	Y	N		5	N	N	N	N	Y	N	N	N	N	N	N			N			Y
118	14	F	M	76	Y	Y	N	N	N	N	190	Y	Y	Y	Y	N	N	N	N	PACS	maj-93	13	51	2	N	N	N	N	N	N		14	N	N	N	N	N	N	Y	Y	N	N	N			N			N
10	48	F	M	74	N	N	Y	Y	N	N	175	Y	N	N	N	N	N	N	N	PACS	maj-93	14	24	2	Y	M	Y	Y	N	Y		14	N	N	N	N	Y	N	N	N	N	N	N			N			Y
10	41	F	M	59	N	N	Y	N	N	N	145	N	N	N	N	N	N	Y	N	POCS	maj-93	14	26	2	N	N	N	Y	N	N		12	N	N	N	N	N	N	N	N	N	N	N			N			Y
77	39	D	M	48	N	N	Y	Y	N	N	180	N	Y	Y	N	Y	Y	N	N	TACS	pa�-93	15	54	6	Y	M	Y	N	N	Y		14	N	N	N	N	N	N	Y	N	N	N	N			N			Y
69	31	F	F	88	N	N	N	N	N	N	210	Y	Y	N	N	N	N	Y	N	POCS	maj-93	15	20	2	Y	N	N	N	N	N		14	N	N	N	N	N	N	N	N	N	N	N			N			N
107	24	D	M	73	N	N	Y	Y	N	N	170	Y	Y	Y	Y	Y	Y	C	N	TACS	maj-93	15	28	2	N	M	N	N	N	Y		14	N	N	N	N	Y	N	N	N	N	N	N			Y	25	SEE NOTES	Y
176	30	F	M	70	Y	N	Y	Y	N	N	160	N	C	C	Y	N	C	N	Y	PACS	maj-93	15	50	2	N	N	N	N	N	N		4	N	N	N	N	N	N	N	N	N	N	N			N			Y
39	39	D	M	74	Y	N	N	N	N	Y	210	Y	Y	Y	Y	N	N	N	Y	PACS	maj-93	16	22	2	Y	L	Y	N	Y	N		14	N	N	N	N	N	N	N	N	N	N	N			N			Y
12	17	F	M	62	N	Y	Y	Y	N	N	170	Y	Y	N	Y	N	N	N	N	PACS	maj-93	16	37	2	Y	N	N	N	N	N		14	N	N	N	Y	N	N	N	N	N	N	N			N			Y
73	12	F	F	79	N	N	Y	Y	N	N	130	Y	Y	Y	N	N	N	N	N	LACS	maj-93	19	33	2	Y	M	Y	Y	N	Y		14	N	N	N	N	N	N	N	N	N	N	N			N			Y
71	11	D	F	89	N	Y	N	N	N	N	210	Y	Y	Y	C	C	C	C	N	PACS	maj-93	20	18	2	N	N	N	N	N	N		14	N	N	N	N	N	N	N	N	N	N	N			N			N
46	13	F	M	80	N	N	Y	Y	N	N	180	Y	Y	Y	N	N	N	N	N	LACS	maj-93	23	22	2	N	M	N	Y	N	Y		14	N	N	N	N	N	N	N	N	N	N	N			N			Y
2	13	F	M	65	N	N	Y	N	N	N	165	Y	Y	Y	N	N	N	Y	N	POCS	maj-93	10	47	3	N	M	N	Y	N	Y		14	N	N	N	N	N	N	N	N	N	N	N			N			Y
109	10	D	F	84	Y	Y	Y	N	N	N	170	Y	Y	N	N	N	Y	Y	N	POCS	maj-93	11	13	3	Y	N	Y	N	N	N		14	N	N	N	N	Y	N	N	N	N	N	N			N			Y
33	11	F	F	84	Y	N	N	N	N	Y	190	Y	Y	Y	N	N	Y	N	N	PACS	maj-93	11	43	3	Y	L	Y	Y	Y	N		14	N	N	N	N	N	N	N	N	N	N	N			N			Y
74	4	D	F	81	N	N	N	N	N	N	195	Y	Y	Y	Y	Y	Y	N	N	TACS	maj-93	12	38	3	N	N	N	N	N	N		14	N	N	N	N	N	N	N	N	N	N	N			N			N
161	24	F	F	69	N	N	N	N	N	Y	145	Y	Y	Y	N	N	N	N	N	LACS	maj-93	12	48	3	Y	L	Y	Y	Y	N		14	N	N	N	N	N	N	Y	N	N	N	N			N			Y
40	6	F	M	65	N	N	Y	N	N	N	140	Y	Y	Y	Y	C	C	N	N	TACS	maj-93	15	10	3	N	N	N	N	N	N		14	N	N	N	N	Y	N	N	N	N	N	N			N			Y
171	10	F	F	86	Y	Y	N	N	N	Y	120	N	Y	Y	N	Y	Y	N	N	TACS	maj-93	16	18	3	Y	N	Y	Y	N	N		14	N	N	N	N	N	N	N	N	N	N	N			N			N
102	13	F	F	71	N	N	N	N	N	N	160	Y	Y	Y	N	N	Y	N	N	PACS	wrz-93	10	4	5	Y	N	Y	Y	N	N		13	N	N	N	N	N	N	N	N	N	N	N			N			Y
58	21	F	M	64	N	N	Y	Y	N	N	200	Y	Y	Y	Y	N	N	N	N	PACS	maj-93	17	19	3	Y	L	Y	Y	Y	N		14	N	N	N	N	Y	N	N	N	N	N	N			N			Y
124	16	F	M	78	Y	N	Y	N	N	N	130	Y	Y	Y	N	N	N	N	N	LACS	maj-93	21	33	3	N	M	N	N	N	Y		14	N	N	N	N	N	N	N	N	N	N	N			N			Y
86	12	F	F	84	Y	N	Y	N	N	N	210	Y	Y	Y	N	Y	N	N	N	PACS	kwi-93	14	18	4	Y	L	Y	Y	Y	N		14	N	N	N	N	N	N	N	N	N	N	N			N			Y
113	12	F	M	65	Y	N	Y	N	N	N	140	N	N	N	Y	N	N	N	N	PACS	maj-93	20	54	4	N	N	N	Y	N	N		12	N	N	N	N	N	N	N	N	N	N	N			N			Y
20	43	D	F	59	N	N	Y	Y	N	N	158	Y	Y	N	N	N	N	Y	N	POCS	maj-93	11	56	4	N	M	N	Y	N	Y		3	N	N	N	N	N	N	N	N	N	N	N			N			Y
48	24	F	M	93	N	Y	N	N	N	N	140	Y	Y	Y	Y	N	N	N	N	PACS	maj-93	12	32	4	Y	M	Y	Y	N	Y		14	N	N	N	N	Y	N	Y	N	N	N	N			N			Y
33	24	F	F	76	N	N	N	N	N	N	230	Y	Y	Y	Y	Y	C	N	N	TACS	maj-93	15	31	4	Y	L	N	N	N	N		14	N	N	N	N	N	N	N	N	N	N	N			N			N
24	26	F	M	54	Y	N	Y	Y	N	N	170	Y	Y	Y	N	Y	Y	N	N	TACS	pa�-93	11	7	3	N	N	N	N	N	N		13	N	N	N	N	N	N	N	N	N	N	N			N			Y
89	12	D	F	74	N	N	N	N	N	N	170	Y	Y	Y	Y	N	N	N	N	PACS	maj-93	20	57	4	Y	M	Y	N	N	Y		8	N	N	N	Y	N	N	N	N	N	N	N			N			Y
121	40	F	M	78	N	N	Y	Y	N	N	170	Y	Y	Y	Y	N	N	N	N	PACS	maj-93	17	45	5	Y	M	Y	N	N	Y		14	N	N	N	N	N	N	Y	N	N	N	N			N			Y
24	28	D	F	68	Y	N	Y	Y	N	N	150	Y	Y	Y	Y	C	C	C	C	TACS	maj-93	8	50	5	Y	L	Y	N	Y	N		12	N	N	N	N	N	N	N	N	N	N	N			N			Y
81	13	U	F	76	N	Y	Y	N	N	N	160	Y	Y	Y	C	C	C	C	C	PACS	maj-93	8	3	5	N	L	N	N	Y	N		14	N	N	N	N	N	N	N	N	N	N	N			N			Y
127	25	D	M	72	N	N	N	N	N	N	150	Y	Y	Y	Y	Y	N	N	N	TACS	maj-93	10	8	5	Y	N	Y	Y	N	N		14	N	N	N	N	N	N	Y	Y	N	N	N			N			Y
53	20	F	M	83	N	N	N	N	Y	N	180	N	Y	Y	N	N	N	N	N	LACS	maj-93	13	44	5	Y	N	Y	Y	N	N		14	N	N	N	N	N	N	N	N	N	N	N			N			Y
107	43	F	F	84	N	Y	Y	Y	N	N	195	N	Y	N	N	N	N	N	N	PACS	maj-93	15	55	5	N	L	N	N	Y	N		14	N	N	N	N	Y	N	N	N	N	N	N			N			Y
109	7	D	M	62	Y	N	Y	Y	N	Y	120	N	Y	Y	N	N	Y	N	N	PACS	mar-93	16	11	6	Y	N	Y	Y	Y	N		14	N	N	N	N	Y	N	N	N	N	N	N			N			Y
172	10	F	F	82	N	N	Y	N	N	Y	210	N	Y	N	N	N	N	N	N	PACS	maj-93	17	54	5	N	M	N	Y	N	Y		14	N	N	N	N	N	N	N	N	N	N	N			Y	11	EDEMA (GENERALIZED)	Y
71	35	F	M	68	N	N	N	N	N	N	136	N	Y	Y	N	N	N	N	N	LACS	maj-93	20	11	5	Y	N	Y	Y	N	N		14	N	N	N	N	N	N	N	N	N	N	N			N			N
124	24	F	F	62	Y	N	Y	N	N	N	120	Y	N	N	N	N	N	Y	N	POCS	maj-93	21	29	5	N	N	N	Y	N	N		13	N	N	N	N	N	N	Y	N	N	N	N			N			Y
113	10	F	M	41	Y	N	Y	Y	N	N	120	Y	Y	Y	Y	N	N	N	N	PACS	maj-93	16	5	6	Y	M	Y	Y	N	Y		10	N	N	N	N	N	N	N	N	N	N	N			N			Y
55	18	D	F	84	N	Y	Y	Y	N	N	150	Y	Y	Y	C	C	C	C	C	PACS	maj-93	8	58	6	Y	L	Y	N	Y	N		10	N	N	N	N	N	Y	N	N	N	N	N			N			Y
122	25	F	M	65	N	N	N	N	N	Y	160	N	N	N	N	N	N	Y	N	POCS	maj-93	10	54	6	Y	M	Y	Y	N	Y		5	N	N	N	N	N	N	N	N	N	N	N			N			Y
6	47	F	M	68	N	N	Y	N	N	N	168	N	Y	Y	N	N	N	Y	N	POCS	maj-93	13	17	6	N	N	N	N	N	N		14	N	N	N	N	N	N	Y	N	N	N	N			N			Y
36	7	F	F	45	N	N	Y	N	N	N	150	N	Y	Y	Y	N	N	N	N	PACS	maj-93	13	25	6	N	L	N	Y	Y	N		13	N	N	N	N	Y	N	N	N	N	N	N			N			Y
27	43	F	M	79	N	N	Y	N	N	N	180	Y	Y	Y	N	N	N	N	N	LACS	maj-93	13	58	6	Y	L	Y	Y	Y	N		13	N	N	N	N	N	N	Y	N	N	N	N			N			Y
119	14	F	M	56	N	N	N	N	N	N	160	Y	Y	Y	N	N	N	N	N	LACS	maj-93	14	10	6	N	N	N	N	N	N		14	N	N	N	N	N	N	N	N	N	N	N			N			Y
129	7	D	M	74	N	N	N	N	N	Y	160	Y	Y	Y	C	C	Y	N	N	TACS	maj-93	16	48	6	Y	N	Y	Y	N	N		14	N	N	N	N	N	N	N	N	N	N	N			N			N
20	31	F	F	80	N	N	Y	Y	N	N	122	Y	N	N	N	N	N	N	N	PACS	maj-93	17	47	6	Y	N	Y	Y	N	N		3	N	N	N	N	N	N	N	N	N	N	N			N			Y
172	12	F	F	83	N	Y	Y	N	N	Y	200	Y	N	N	N	N	Y	N	N	PACS	maj-93	21	40	6	N	N	N	Y	N	N		6	Y	N	N	N	N	N	N	N	N	N	N			N			Y
118	7	U	M	83	N	N	N	N	N	Y	160	Y	Y	Y	C	C	C	C	Y	PACS	maj-93	7	58	7	Y	M	Y	N	N	Y		0	N	N	N	N	N	N	N	N	N	N	N			N			N
8	12	F	F	80	N	N	Y	N	N	Y	120	Y	Y	Y	N	C	C	N	N	PACS	maj-93	12	13	7	Y	L	Y	Y	Y	N		9	N	N	N	N	N	N	N	N	N	N	N			N			Y
96	24	F	M	65	Y	N	N	N	N	N	180	Y	Y	Y	Y	N	Y	N	N	PACS	maj-93	15	0	7	Y	N	Y	Y	N	N		14	N	N	N	N	N	N	N	N	N	N	N			N			Y
121	15	F	F	77	N	N	Y	N	N	N	180	N	Y	Y	N	N	N	N	N	LACS	maj-93	13	33	1	N	N	N	N	N	N		14	N	N	Y	N	N	N	N	N	N	N	N			N			Y
119	7	F	M	61	N	N	N	N	N	Y	180	Y	Y	N	N	N	N	N	N	LACS	maj-93	19	28	7	N	L	N	Y	Y	N		6	N	N	N	N	N	N	N	N	N	N	N			N			Y
74	10	F	M	71	N	N	N	N	N	Y	110	Y	Y	Y	N	C	C	N	N	PACS	maj-93	20	59	7	N	N	N	Y	N	N		14	N	N	N	N	N	N	N	N	N	N	N			N			Y
118	43	F	M	70	N	N	N	N	N	N	180	Y	Y	Y	N	N	N	N	N	LACS	maj-93	11	17	1	Y	N	Y	Y	N	N		14	N	N	N	N	N	N	N	Y	N	N	N			N			Y
38	2	F	F	79	N	N	N	N	N	N	180	N	Y	Y	N	N	N	N	N	LACS	maj-93	21	19	1	N	N	N	N	N	N		5	N	N	N	N	N	N	Y	N	N	N	N			N			N
83	33	F	F	71	N	N	N	N	N	Y	155	N	Y	Y	Y	Y	C	N	N	TACS	maj-93	22	20	1	Y	M	Y	N	N	Y		10	N	N	N	N	N	N	Y	N	N	N	N			N			Y
40	22	D	M	54	N	N	Y	Y	N	N	150	Y	Y	Y	Y	C	Y	N	N	TACS	maj-93	10	8	2	N	L	N	N	Y	N		14	N	N	N	N	Y	N	N	N	N	N	N			N			Y
242	13	D	F	66	Y	N	Y	Y	N	N	140	Y	Y	Y	Y	Y	C	N	N	TACS	sie-93	17	21	3	N	N	N	N	N	N		14	N	N	N	N	N	N	N	N	N	N	N			N			Y
85	6	F	F	82	N	Y	N	N	N	N	150	Y	N	N	Y	N	N	N	N	PACS	maj-93	15	25	2	N	N	N	Y	N	N		14	N	N	Y	N	N	N	N	N	N	N	N			N			Y
83	22	F	F	80	N	N	N	N	N	Y	175	Y	N	N	Y	N	C	N	N	PACS	maj-93	11	16	5	Y	M	Y	Y	N	Y		14	N	N	N	N	N	N	N	N	N	N	N			N			Y
46	15	F	M	78	Y	Y	Y	N	N	N	180	Y	Y	Y	N	Y	N	N	N	PACS	maj-93	16	56	2	Y	N	Y	N	N	N		7	N	N	N	N	N	N	N	N	N	N	N			N			Y
80	24	F	M	81	N	N	N	N	N	N	130	Y	Y	Y	N	N	N	N	N	LACS	maj-93	17	1	2	N	M	N	Y	N	Y		14	N	N	N	N	N	N	N	N	N	N	N			N			Y
81	7	F	F	62	N	N	N	N	N	N	170	Y	N	N	N	Y	N	N	N	PACS	maj-93	18	33	2	N	N	N	Y	N	N		12	N	N	N	N	N	N	N	N	N	N	N			N			Y
105	11	D	M	39	N	N	Y	Y	N	N	160	C	Y	Y	Y	Y	C	C	N	TACS	maj-93	21	10	2	N	L	N	N	N	N		1	N	N	N	N	N	Y	N	N	N	N	N			N			Y
16	20	F	M	79	N	N	Y	N	N	N	155	Y	Y	Y	N	N	N	N	N	LACS	cze-93	12	57	3	N	N	N	Y	N	N		14	N	N	N	N	N	N	N	N	N	N	N			N			Y
69	26	F	M	68	N	N	N	N	N	N	150	Y	Y	Y	Y	N	N	N	N	PACS	cze-93	13	34	3	Y	N	Y	Y	N	N		14	N	N	Y	N	Y	N	Y	N	N	N	N			N			Y
124	24	F	M	71	N	N	Y	Y	N	Y	190	Y	Y	N	N	N	N	N	Y	PACS	maj-93	15	2	5	Y	L	Y	Y	Y	N		14	N	N	N	N	N	N	Y	N	N	N	N			N			Y
161	8	F	F	78	N	N	N	N	N	N	155	N	Y	Y	N	N	N	N	N	LACS	cze-93	19	8	3	N	M	N	Y	N	Y		14	N	N	N	N	N	N	Y	N	N	N	N			N			Y
29	4	D	F	84	N	Y	N	N	N	N	130	Y	Y	Y	Y	C	C	N	N	TACS	maj-93	9	25	6	N	N	N	N	N	N		13	N	N	N	N	N	N	N	N	N	N	N			N			Y
85	20	F	M	86	N	Y	N	N	N	N	192	N	Y	N	N	N	N	N	N	PACS	pa�-93	14	46	2	Y	L	Y	Y	Y	N		14	N	N	N	N	N	N	N	N	N	N	N			N			Y
78	12	F	F	85	N	N	N	N	N	N	170	N	Y	Y	Y	C	C	C	N	TACS	cze-93	11	56	4	Y	N	Y	N	N	N		2	N	N	N	N	N	N	N	N	N	N	N			N			N
35	15	D	M	81	N	Y	Y	Y	N	N	150	Y	Y	Y	N	Y	Y	N	N	TACS	cze-93	12	9	4	N	N	N	N	N	N		3	N	N	N	N	Y	N	N	N	N	N	N			N			Y
83	24	F	M	76	N	N	N	N	N	Y	200	N	Y	N	N	Y	C	N	N	PACS	cze-93	12	51	4	N	L	N	Y	Y	N		14	N	N	N	N	N	N	N	N	N	N	N			N			Y
39	32	D	F	71	Y	N	N	N	N	N	160	Y	Y	Y	N	Y	Y	N	N	TACS	cze-93	13	34	4	Y	N	Y	N	N	N		14	N	N	N	N	N	N	N	N	N	N	N			N			N
55	10	F	M	62	N	N	Y	N	N	N	140	Y	Y	Y	N	N	N	N	Y	PACS	sie-93	9	32	4	Y	L	Y	N	Y	N		5	N	N	N	N	N	N	N	N	N	N	N			Y	3	POSSIBLE EVOLUZIONE IN INFARTO	N
98	40	F	M	89	Y	N	N	N	N	N	140	Y	Y	Y	N	N	N	N	N	LACS	cze-93	14	53	4	Y	N	Y	Y	N	N		14	N	N	N	N	N	N	N	N	N	N	N			Y	8	HEMATURIA (MACROSCOPIC)	Y
87	5	D	M	55	N	N	N	N	N	N	142	C	Y	N	Y	N	N	N	N	PACS	cze-93	21	16	4	Y	N	Y	N	N	N		2	N	N	N	N	N	N	N	N	N	N	N			N			N
5	4	F	M	65	N	N	Y	N	N	N	190	Y	Y	Y	N	N	N	N	N	LACS	cze-93	23	39	4	N	N	N	Y	N	N		14	N	N	N	N	N	N	N	N	N	N	N			N			Y
113	18	D	F	82	N	N	Y	Y	N	Y	210	Y	Y	Y	Y	N	N	N	N	PACS	cze-93	17	7	5	N	L	N	Y	Y	N		14	N	N	N	N	N	N	N	N	N	N	N			N			Y
47	24	F	M	74	N	N	Y	N	N	N	170	N	N	N	N	N	N	Y	N	POCS	cze-93	10	19	5	Y	L	Y	Y	Y	N		4	N	N	N	N	Y	N	N	N	N	N	N			N			N
129	12	F	M	73	N	N	N	N	N	N	150	Y	Y	Y	Y	N	N	N	N	PACS	cze-93	12	21	5	Y	M	Y	Y	N	Y		14	N	N	N	N	N	N	N	N	N	N	N			N			Y
39	13	D	M	74	Y	N	N	N	N	N	180	Y	Y	Y	N	C	Y	N	N	TACS	cze-93	12	22	5	N	N	N	N	N	N		14	N	N	N	N	N	N	N	N	N	N	N			N			Y
83	33	F	F	78	Y	N	N	N	N	N	145	N	Y	Y	N	N	N	N	N	LACS	lis-93	15	56	4	N	N	N	N	N	N		9	N	N	N	N	N	N	N	N	N	N	N			N			Y
12	24	F	F	70	N	N	Y	Y	N	N	170	N	Y	Y	N	N	N	N	Y	PACS	cze-93	18	59	5	N	N	N	N	N	N		14	N	N	N	N	N	N	Y	N	N	N	N			N			Y
134	12	F	F	42	N	N	Y	Y	N	N	130	N	N	N	Y	N	C	N	N	PACS	cze-93	22	3	5	Y	N	Y	Y	N	N		4	N	N	N	N	N	N	N	N	N	N	N			N			Y
123	36	F	F	74	N	N	Y	Y	N	N	200	Y	Y	Y	N	N	N	N	N	LACS	cze-93	21	24	5	Y	N	Y	N	N	N		4	Y	Y	Y	Y	Y	Y	N	N	N	N	N			N			Y
78	10	F	F	83	N	Y	N	N	N	N	140	Y	Y	Y	N	N	N	N	N	LACS	cze-93	6	28	6	N	L	N	N	Y	N		14	N	N	N	Y	N	N	N	N	N	N	N			N			Y
73	21	F	F	79	N	Y	Y	Y	N	N	150	Y	Y	Y	Y	Y	Y	N	N	TACS	kwi-93	16	50	6	Y	N	Y	Y	N	N		14	N	N	N	N	N	N	N	N	N	N	N			N			Y
77	22	F	M	57	N	N	N	N	N	Y	148	Y	Y	Y	Y	N	N	N	N	PACS	sie-93	16	40	7	Y	L	Y	U	Y	N		9	N	N	N	N	N	N	Y	N	N	N	N			N			N
55	24	F	M	66	N	N	Y	Y	N	N	180	Y	Y	N	N	Y	N	N	N	PACS	cze-93	9	34	6	Y	M	Y	Y	Y	N		14	N	N	N	N	N	N	Y	N	N	N	N			N			Y
83	2	F	M	72	N	N	N	N	N	N	130	Y	Y	Y	C	Y	Y	C	N	TACS	cze-93	15	57	6	N	N	N	N	N	N		14	N	N	N	N	N	N	N	N	N	N	N			N			N
111	12	F	M	42	N	N	Y	N	N	N	180	Y	Y	N	N	N	N	N	N	LACS	gru-93	22	29	2	Y	M	Y	Y	N	Y		11	N	N	N	N	N	N	N	N	N	N	N			N			Y
16	14	F	M	73	N	N	Y	N	N	N	160	Y	Y	Y	N	N	N	N	Y	PACS	cze-93	5	40	7	N	M	N	N	N	Y		14	N	N	N	N	N	N	N	N	N	N	N			N			Y
121	29	F	M	73	N	Y	Y	N	N	Y	150	Y	Y	Y	N	C	C	C	N	PACS	cze-93	19	34	7	Y	N	Y	N	N	N		14	N	N	N	N	N	N	N	N	N	N	N			N			Y
85	24	F	F	67	Y	N	N	N	N	N	220	Y	Y	Y	N	N	N	N	N	LACS	cze-93	10	10	7	Y	N	Y	N	N	N		14	N	N	N	N	N	N	Y	N	N	N	N			N			Y
172	16	F	M	78	N	N	Y	N	N	Y	230	Y	Y	Y	N	N	N	N	N	LACS	cze-93	10	43	7	N	M	N	Y	N	Y		14	N	N	N	N	N	N	N	N	N	N	N			Y	6	LARGE HAEMATOMA R UPPER ARM	Y
188	3	F	M	66	N	N	Y	N	N	N	180	N	Y	Y	N	N	N	N	N	LACS	cze-93	11	52	7	N	N	N	N	N	N		14	N	N	Y	N	N	N	Y	N	N	N	N			N			Y
46	4	F	F	66	N	N	Y	N	N	N	190	Y	N	N	Y	N	N	N	N	PACS	cze-93	17	0	7	N	L	N	N	Y	N		8	N	N	N	N	Y	N	N	N	N	N	N			N			Y
124	6	F	F	74	Y	N	Y	N	N	N	160	Y	Y	Y	Y	N	N	N	N	PACS	cze-93	20	26	7	Y	M	Y	Y	N	Y		14	N	N	N	N	N	N	Y	N	N	N	N			N			Y
73	40	D	F	77	N	Y	N	N	N	N	180	Y	Y	Y	Y	Y	C	N	C	TACS	cze-93	10	2	1	N	L	N	N	Y	N		14	N	N	N	N	N	N	N	N	N	N	N			N			Y
129	5	D	M	76	Y	N	N	N	N	N	150	Y	Y	Y	N	N	C	N	N	PACS	cze-93	12	32	1	Y	N	N	N	N	N		14	N	Y	N	N	N	N	N	N	N	N	N			N			N
81	9	F	M	44	N	N	Y	N	N	Y	145	N	Y	Y	N	N	N	N	N	LACS	cze-93	20	15	1	Y	L	Y	Y	Y	N		10	N	N	N	N	N	N	N	N	N	N	N			N			Y
113	25	U	F	65	Y	N	Y	Y	N	N	115	Y	Y	Y	N	N	N	Y	N	POCS	cze-93	11	6	2	Y	N	Y	N	N	N		0	N	N	N	N	N	N	N	N	N	N	N			N			Y
130	17	F	M	58	N	N	Y	N	N	Y	170	N	Y	Y	N	N	N	N	N	LACS	cze-93	23	28	1	Y	L	Y	Y	Y	N		3	N	N	N	N	N	N	N	N	N	N	N			N			Y
2	47	F	F	70	N	N	Y	N	N	N	130	Y	Y	Y	Y	N	N	N	N	PACS	cze-93	8	39	2	N	N	N	Y	N	N		12	N	N	N	N	N	N	N	N	N	N	N			N			Y
113	8	F	F	86	N	N	Y	Y	N	N	140	N	Y	N	Y	C	Y	N	N	PACS	sie-93	21	39	3	Y	N	Y	N	N	N		14	N	N	N	N	N	N	N	N	N	N	N			N			Y
57	16	F	M	65	N	N	N	N	N	N	150	Y	Y	N	Y	N	N	N	N	PACS	cze-93	11	15	2	Y	L	Y	Y	Y	N		14	N	N	N	N	Y	N	N	N	N	N	N			N			Y
119	44	F	M	62	N	N	Y	Y	N	N	174	Y	Y	Y	N	N	N	N	N	LACS	cze-93	15	8	2	N	N	N	Y	N	N		14	N	N	N	N	N	N	N	N	N	N	N			N			Y
83	8	F	F	54	N	N	N	N	N	N	140	Y	N	N	N	N	N	N	N	PACS	cze-93	18	31	2	N	M	N	Y	N	Y		3	N	N	N	N	N	N	N	N	N	N	N			N			N
134	32	F	F	66	N	N	Y	N	N	N	240	N	Y	Y	N	N	N	N	N	LACS	cze-93	22	14	2	Y	N	Y	Y	N	N		14	N	N	N	N	N	N	N	N	N	N	N			N			Y
111	9	D	M	81	N	Y	Y	N	N	N	170	Y	Y	Y	Y	Y	Y	Y	Y	POCS	cze-93	8	23	3	Y	M	Y	N	N	Y		1	N	N	N	N	Y	Y	N	N	N	N	N			N			Y
18	6	F	F	79	N	Y	N	N	N	Y	160	Y	Y	Y	Y	N	N	N	N	PACS	cze-93	11	15	3	N	L	N	Y	Y	N		14	N	N	N	N	Y	N	N	N	N	N	N			N			Y
16	6	D	M	65	N	N	Y	N	N	N	130	Y	Y	Y	N	N	N	N	N	PACS	cze-93	11	28	3	Y	N	Y	Y	N	N		14	N	N	N	N	Y	N	N	N	N	N	N			N			Y
39	16	F	F	85	N	N	N	N	N	N	130	Y	Y	Y	N	C	Y	N	N	TACS	cze-93	13	37	3	Y	N	Y	N	N	N		14	N	N	N	N	N	N	N	N	N	N	N			N			N
118	33	F	F	80	Y	N	N	N	N	N	200	N	N	N	Y	N	N	Y	N	POCS	cze-93	13	50	3	Y	L	Y	Y	Y	N		14	N	N	N	N	N	N	Y	Y	N	N	N			N			Y
72	42	F	M	72	N	N	Y	Y	N	N	160	Y	Y	Y	N	Y	Y	N	N	TACS	gru-93	15	39	6	Y	L	Y	Y	Y	N		14	N	N	N	N	N	N	N	N	N	N	N			N			Y
119	33	F	F	82	N	N	Y	Y	N	N	190	Y	Y	Y	Y	Y	C	C	C	TACS	maj-93	19	19	6	Y	L	N	Y	Y	N		14	N	N	N	N	N	N	N	N	N	N	N			N			Y
39	24	D	M	72	N	Y	Y	Y	N	N	150	Y	Y	Y	N	C	Y	N	Y	TACS	cze-93	17	32	3	N	N	N	N	N	N		14	N	N	N	N	N	N	N	N	N	N	N			N			Y
110	5	D	M	77	N	Y	Y	N	N	N	140	Y	Y	Y	N	N	Y	N	N	PACS	cze-93	18	27	3	Y	N	Y	Y	N	N		14	N	N	N	N	Y	N	N	N	N	N	N			N			Y
124	34	F	M	47	N	N	Y	Y	N	N	170	Y	Y	Y	N	N	N	N	N	LACS	cze-93	20	44	3	N	M	N	N	N	Y		1	N	N	N	N	N	Y	Y	N	N	N	N			N			Y
36	30	D	M	64	N	Y	Y	N	N	N	130	Y	Y	Y	N	Y	Y	N	N	TACS	cze-93	8	32	4	N	L	N	N	Y	N		14	N	N	N	N	Y	N	N	N	N	N	N			N			Y
70	20	F	M	75	N	N	N	N	N	N	160	Y	Y	Y	N	N	N	N	N	LACS	cze-93	10	54	4	N	N	N	N	N	N		14	N	N	N	N	N	N	N	N	N	N	N			N			Y
123	20	D	F	70	N	N	Y	N	N	N	190	Y	Y	Y	Y	N	N	N	N	PACS	cze-93	10	23	4	N	N	N	Y	N	N		14	N	N	N	N	Y	N	N	N	N	N	N			N			Y
176	46	U	F	84	N	Y	Y	Y	N	N	135	Y	Y	Y	C	C	C	C	Y	PACS	cze-93	12	42	4	N	M	N	N	N	Y		14	N	N	N	N	N	N	N	N	N	N	N			N			Y
10	7	F	F	72	Y	N	Y	Y	N	N	180	N	N	N	Y	N	N	N	N	PACS	cze-93	12	49	4	N	N	N	Y	N	N		14	N	N	Y	N	N	N	N	N	N	N	N			N			Y
83	24	F	M	67	N	N	N	N	N	Y	140	Y	Y	Y	Y	Y	Y	N	C	TACS	cze-93	13	30	4	Y	L	Y	N	Y	N		6	N	N	N	N	N	Y	N	N	N	N	N			N			Y
3	11	F	F	70	N	N	Y	N	N	Y	160	N	Y	Y	N	N	N	Y	Y	POCS	cze-93	15	48	4	N	N	N	Y	N	N		14	Y	N	N	N	N	N	N	N	N	N	N			N			Y
46	30	F	M	57	N	N	Y	N	N	N	130	Y	Y	N	Y	N	N	N	N	PACS	cze-93	16	39	4	Y	M	Y	Y	N	Y		10	N	N	N	N	N	N	N	N	N	N	N			N			Y
116	26	F	F	71	N	N	N	N	N	N	140	Y	Y	Y	N	N	N	N	Y	PACS	cze-93	19	19	4	Y	L	Y	Y	Y	N		7	N	N	N	N	N	N	N	N	N	N	N			N			Y
121	26	D	M	69	Y	N	Y	Y	N	N	130	Y	Y	Y	Y	Y	C	N	N	TACS	cze-93	19	11	5	N	M	N	Y	N	Y		14	N	N	N	N	N	Y	N	N	N	N	N			N			Y
76	28	F	F	76	Y	N	N	N	N	N	180	N	Y	Y	N	N	N	N	N	LACS	maj-93	12	30	4	N	M	N	N	N	Y		2	N	N	N	N	N	N	N	N	N	N	N			N			Y
134	28	D	F	86	N	N	N	N	N	N	80	Y	Y	Y	Y	Y	N	N	N	TACS	cze-93	14	34	5	Y	M	Y	Y	N	Y		14	N	N	N	N	N	N	N	N	N	N	N			N			Y
49	17	F	M	78	N	N	N	N	N	N	170	Y	N	N	N	N	N	N	N	PACS	cze-93	15	26	5	N	N	N	Y	N	N		12	N	N	N	N	N	N	N	N	N	N	N			N			Y
28	31	F	F	66	N	N	Y	N	N	N	180	N	Y	Y	N	Y	Y	Y	N	POCS	cze-93	18	22	5	N	L	N	Y	Y	N		9	N	N	N	N	N	N	N	N	N	N	N			N			Y
38	10	D	M	83	N	Y	N	N	Y	N	180	Y	Y	Y	Y	C	C	C	Y	TACS	cze-93	20	48	5	Y	M	Y	N	N	Y		10	N	N	N	N	Y	Y	Y	N	N	N	N			N			N
60	2	F	M	88	Y	Y	N	N	N	N	150	Y	Y	Y	N	N	N	N	N	LACS	cze-93	7	43	6	Y	N	N	N	Y	N		14	Y	N	N	N	Y	N	N	N	N	N	N			N			Y
161	6	F	F	87	Y	N	N	N	N	N	170	C	Y	Y	Y	C	C	Y	C	POCS	cze-93	8	0	6	Y	N	Y	N	N	N		14	N	N	N	N	N	N	N	N	N	N	N			N			Y
6	46	F	M	88	N	N	Y	Y	N	N	180	Y	Y	Y	Y	N	N	N	N	PACS	cze-93	14	54	6	N	N	N	N	N	N		3	N	N	N	N	N	N	Y	N	N	N	N			N			Y
35	6	F	F	89	N	N	N	N	N	N	150	N	Y	Y	N	N	N	N	N	LACS	cze-93	14	53	6	N	L	N	Y	Y	N		14	N	N	N	N	N	N	N	N	N	N	N			N			Y
46	8	F	F	81	N	N	Y	N	N	N	180	N	Y	Y	N	N	N	N	N	LACS	cze-93	15	13	6	Y	M	Y	Y	N	Y		14	N	N	N	N	Y	N	N	N	N	N	N			N			Y
2	7	F	M	60	N	Y	N	N	N	N	145	Y	N	Y	N	N	N	N	Y	PACS	cze-93	15	15	6	Y	N	Y	N	N	N		14	N	N	N	N	Y	N	N	N	N	N	N			N			Y
10	48	F	F	71	N	N	Y	Y	N	N	150	Y	Y	Y	N	Y	N	N	N	PACS	cze-93	15	54	6	N	L	N	Y	Y	N		13	N	N	N	N	N	N	N	N	N	N	N			N			Y
109	39	F	M	78	N	N	N	N	N	N	150	N	N	N	Y	N	N	N	N	PACS	maj-93	11	30	3	N	N	N	Y	N	N		8	N	N	N	N	N	N	Y	N	N	N	N			N			Y
121	46	F	M	73	N	N	Y	N	N	Y	140	Y	Y	Y	N	N	N	N	N	LACS	cze-93	17	42	7	Y	N	Y	N	N	N		14	N	N	N	N	N	N	N	N	N	N	N			N			Y
48	11	U	M	82	Y	N	Y	N	N	N	150	Y	Y	Y	C	C	C	N	N	PACS	cze-93	12	5	7	N	N	N	N	N	N		0	N	N	N	N	Y	N	N	N	N	N	N			N			Y
48	24	F	M	81	N	N	Y	N	N	N	180	N	N	N	Y	C	C	N	N	PACS	cze-93	12	8	7	Y	M	Y	Y	N	Y		14	N	N	N	N	Y	N	N	N	N	N	N			N			Y
27	18	F	M	54	N	N	Y	N	N	Y	117	Y	Y	Y	Y	N	N	N	N	PACS	cze-93	13	35	7	Y	N	Y	N	N	N		14	N	N	N	N	N	N	N	N	N	N	N			N			Y
83	8	F	F	82	N	Y	N	N	N	N	155	Y	Y	Y	N	N	N	N	N	LACS	cze-93	19	48	7	N	M	N	Y	N	Y		8	N	N	N	N	N	N	N	N	N	N	N			N			Y
81	7	D	M	47	N	N	N	N	N	N	180	Y	Y	Y	Y	C	C	N	N	TACS	pa�-93	22	11	3	N	L	N	N	N	N		7	N	N	N	N	N	N	Y	N	N	N	N			N			N
72	2	F	M	82	Y	N	N	N	N	N	180	Y	Y	Y	N	Y	Y	N	N	TACS	cze-93	4	41	1	N	N	N	Y	N	N		14	N	N	N	N	N	N	N	N	N	N	N			N			Y
121	47	F	F	77	N	Y	N	N	N	N	160	Y	Y	Y	N	N	N	N	N	LACS	cze-93	21	35	1	N	L	N	N	Y	N		14	N	N	N	N	N	N	N	N	N	N	N			N			Y
29	20	F	M	58	N	N	N	N	N	N	130	Y	Y	Y	Y	N	Y	N	N	PACS	cze-93	12	20	1	Y	M	Y	Y	N	Y		1	N	N	N	N	N	N	N	N	N	N	N			N			Y
74	17	F	M	57	N	N	N	N	N	N	150	N	Y	Y	Y	N	N	N	N	PACS	cze-93	14	26	1	Y	L	Y	Y	Y	N		4	N	N	N	N	N	N	N	N	N	N	N			N			Y
27	24	F	M	65	N	N	Y	N	N	Y	156	N	Y	Y	N	N	N	N	N	LACS	cze-93	18	25	1	N	N	N	Y	N	N		14	N	N	N	N	N	N	N	N	N	N	N			N			Y
27	22	F	F	67	N	N	Y	N	N	N	180	N	Y	Y	N	N	N	Y	N	POCS	cze-93	18	28	1	Y	L	Y	Y	Y	N		14	N	N	N	N	N	N	N	N	N	N	N			N			Y
2	15	F	M	76	N	Y	Y	N	N	N	165	N	N	N	Y	Y	N	N	N	PACS	cze-93	9	31	2	N	N	N	N	N	N		14	N	N	N	N	Y	N	N	N	N	N	N			N			Y
7	6	D	F	83	N	Y	N	N	N	N	160	Y	Y	Y	Y	C	N	N	N	TACS	cze-93	10	28	2	N	L	N	Y	Y	N		13	N	N	N	N	Y	N	Y	N	N	N	N			N			Y
134	26	F	F	76	N	N	N	N	N	N	160	Y	Y	Y	Y	C	Y	Y	N	POCS	cze-93	10	40	2	Y	M	Y	N	N	Y		14	N	N	N	N	N	N	N	N	N	N	N			N			Y
48	28	D	M	85	Y	Y	Y	Y	N	N	170	Y	Y	Y	N	N	N	N	N	PACS	cze-93	10	50	2	Y	L	Y	N	Y	N		7	N	N	N	N	Y	N	N	N	N	N	N			N			Y
32	46	F	M	85	N	N	Y	Y	N	N	140	Y	Y	Y	Y	Y	C	N	N	TACS	cze-93	11	40	2	N	N	Y	N	N	N		14	N	N	Y	N	N	N	N	N	N	N	N			N			Y
18	9	F	M	80	Y	N	N	N	N	Y	170	N	N	N	Y	N	N	Y	N	POCS	cze-93	12	13	2	Y	N	Y	Y	N	N		12	N	N	N	N	N	N	N	N	N	N	N			N			Y
10	12	F	M	73	N	N	Y	N	N	N	160	Y	Y	Y	N	N	N	N	N	LACS	cze-93	12	20	2	Y	M	Y	Y	N	Y		12	N	N	N	N	N	N	N	N	N	N	N			N			Y
121	6	F	M	54	Y	N	Y	N	N	N	170	Y	Y	Y	Y	N	N	N	N	PACS	maj-93	14	19	4	Y	N	Y	N	N	N		14	N	N	N	N	N	N	N	N	N	N	N			N			Y
116	36	F	M	82	N	N	N	N	N	N	170	Y	Y	Y	N	N	N	N	N	LACS	cze-93	17	29	2	Y	N	Y	Y	N	N		14	N	N	N	N	N	N	N	N	N	N	N			N			Y
1	12	F	F	72	N	N	N	N	N	N	170	Y	Y	Y	Y	N	N	N	N	PACS	cze-93	20	42	2	N	M	N	Y	N	Y		14	N	N	N	N	N	N	N	N	N	N	N			N			Y
175	18	F	M	91	N	Y	N	N	N	N	160	Y	N	N	C	N	C	N	Y	PACS	cze-93	11	2	3	Y	L	Y	Y	Y	N		14	N	N	N	N	N	N	N	N	N	N	N			N			Y
89	41	F	F	71	N	N	Y	Y	N	N	190	Y	Y	Y	Y	N	N	N	N	PACS	cze-93	11	19	3	N	N	N	N	N	N		14	N	N	N	N	N	N	N	N	N	N	N			N			Y
32	18	F	M	61	N	N	Y	Y	N	N	190	Y	Y	Y	N	Y	Y	N	N	TACS	cze-93	12	33	3	Y	N	Y	Y	N	N		2	N	N	N	N	N	N	N	N	N	N	N			N			Y
98	38	F	M	58	N	N	N	N	N	N	170	N	Y	Y	N	N	N	N	N	LACS	cze-93	12	42	3	N	M	N	N	N	Y		14	N	N	N	N	N	N	N	N	N	N	N			N			Y
109	36	F	F	73	N	N	N	N	N	N	200	N	N	Y	N	N	N	N	N	PACS	cze-93	15	1	3	N	L	N	N	Y	N		9	N	N	N	N	N	N	Y	N	N	N	N			N			Y
36	36	F	M	69	N	N	N	N	N	N	140	N	Y	Y	N	N	N	N	N	LACS	kwi-93	8	18	7	Y	N	Y	Y	N	N		13	N	N	N	N	Y	N	N	N	N	N	N			N			Y
20	28	F	M	60	N	N	Y	Y	N	N	140	Y	Y	Y	Y	N	N	N	N	PACS	cze-93	16	24	3	N	N	N	Y	N	N		1	N	N	N	N	N	N	N	N	N	N	N			N			Y
113	8	F	M	76	N	N	Y	N	N	N	160	N	N	N	N	N	N	Y	N	POCS	cze-93	18	24	4	Y	N	Y	Y	N	N		14	N	N	Y	N	N	N	N	N	N	N	N			N			Y
129	27	D	F	81	Y	Y	N	N	N	N	132	Y	Y	Y	Y	C	C	N	N	TACS	cze-93	12	15	4	N	M	N	N	N	N		14	N	N	N	N	N	N	N	N	N	N	N			N			Y
78	36	F	M	80	N	N	Y	Y	N	Y	120	Y	Y	Y	Y	N	C	N	N	PACS	cze-93	12	29	4	Y	L	Y	Y	Y	N		14	N	N	N	N	N	N	N	N	N	N	N			N			Y
4	7	F	F	78	Y	N	Y	Y	N	N	190	Y	Y	Y	Y	N	N	N	N	PACS	cze-93	13	6	4	N	N	N	Y	N	N		14	N	N	N	N	N	N	N	N	N	N	N			N			Y
34	27	D	M	75	N	N	Y	Y	N	N	160	Y	Y	Y	Y	C	C	N	N	TACS	cze-93	13	23	4	Y	L	Y	N	Y	N		11	N	N	N	N	N	N	N	N	N	N	N			N			Y
8	26	F	F	75	N	N	Y	N	N	N	170	Y	N	N	Y	N	C	Y	N	POCS	cze-93	15	38	4	Y	N	Y	N	N	N		14	N	N	N	N	N	N	N	N	N	N	N			N			Y
179	31	F	M	87	N	Y	Y	Y	N	N	180	Y	Y	Y	Y	C	Y	N	N	TACS	cze-93	18	0	4	N	M	N	Y	N	Y		14	N	N	N	Y	N	N	N	N	N	N	N			N			Y
74	7	F	F	70	N	Y	N	N	N	Y	150	N	Y	Y	N	N	Y	N	N	PACS	cze-93	22	11	4	Y	M	Y	Y	N	Y		14	N	N	N	N	N	N	N	N	N	N	N			N			Y
39	18	F	M	71	Y	N	N	N	N	Y	130	Y	Y	Y	N	N	N	N	N	LACS	cze-93	12	3	5	Y	N	Y	N	N	N		14	N	N	N	N	N	N	N	N	N	N	N			N			Y
113	48	D	F	74	N	N	Y	Y	N	N	140	Y	Y	Y	Y	C	C	C	C	TACS	lip-93	10	39	6	N	N	N	N	N	N		1	N	N	N	N	N	N	N	N	N	N	N			N			Y
404	37	F	F	83	Y	N	N	N	N	N	180	Y	Y	Y	Y	Y	C	N	N	TACS	lip-94	17	13	2	Y	N	Y	Y	N	N		3	N	N	N	N	N	N	N	N	N	N	N			N			Y
76	20	D	M	71	N	N	Y	Y	N	N	134	Y	Y	Y	C	C	C	C	C	PACS	cze-93	14	44	5	Y	N	Y	Y	N	N		14	N	N	N	N	N	N	N	N	N	N	N			N			Y
2	23	F	F	56	N	N	N	N	N	N	160	Y	Y	Y	N	N	N	N	N	LACS	cze-93	14	47	5	Y	N	Y	Y	N	N		12	N	N	N	N	Y	N	N	N	N	N	N			N			Y
96	9	D	F	82	Y	N	Y	N	N	Y	190	Y	N	N	N	N	N	Y	N	POCS	cze-93	17	2	5	N	M	N	N	N	Y		14	N	N	N	N	N	N	N	N	N	N	N			N			Y
33	24	D	M	73	N	N	Y	Y	N	N	160	Y	Y	Y	Y	Y	Y	N	N	TACS	cze-93	17	54	5	Y	N	Y	Y	N	N		14	N	N	N	N	N	N	N	N	N	N	N			N			Y
124	36	F	M	64	Y	N	Y	N	N	N	120	N	Y	Y	N	N	N	N	Y	PACS	cze-93	20	45	5	N	L	N	Y	Y	N		14	N	N	N	N	N	N	N	N	N	N	N			N			Y
55	30	F	M	60	N	N	Y	N	N	N	160	N	Y	Y	Y	N	N	N	N	PACS	cze-93	8	48	6	N	N	N	Y	N	N		14	N	N	N	N	N	N	Y	N	N	N	N			N			Y
55	18	F	F	84	N	Y	Y	N	N	N	165	N	N	N	N	N	N	Y	N	POCS	cze-93	9	16	6	N	M	N	Y	N	Y		14	N	N	N	N	N	N	N	N	N	N	N			N			Y
48	20	F	M	71	N	N	N	N	N	Y	130	Y	N	N	Y	N	N	N	N	PACS	cze-93	10	6	6	Y	L	Y	Y	Y	N		14	N	N	N	N	Y	N	N	N	N	N	N			N			Y
35	21	F	F	86	N	Y	Y	Y	N	N	140	Y	N	N	N	N	N	Y	N	POCS	cze-93	11	30	6	Y	N	Y	Y	N	N		11	N	N	N	N	N	N	Y	N	N	N	N			N			Y
174	48	D	M	80	N	N	N	N	N	N	190	Y	Y	Y	Y	C	C	N	N	TACS	cze-93	12	31	6	N	N	N	Y	N	N		14	N	N	N	N	N	N	Y	N	N	N	N			N			Y
186	34	F	M	62	Y	N	Y	Y	N	N	150	Y	N	N	Y	N	C	N	N	PACS	cze-93	10	52	6	Y	M	Y	Y	N	Y		8	N	N	N	N	N	N	N	N	N	N	N			N			Y
73	6	F	M	61	N	N	Y	N	N	N	180	Y	Y	Y	Y	N	N	N	N	PACS	cze-93	14	58	6	Y	N	N	N	N	N		4	N	N	N	N	N	N	N	N	N	N	N			N			Y
131	33	F	F	48	N	N	Y	Y	N	N	130	N	N	N	N	N	N	N	Y	OTH	cze-93	9	25	6	N	N	N	Y	N	N		6	N	N	N	N	N	N	N	N	N	N	N			N			Y
78	10	F	F	85	N	Y	N	N	N	N	210	Y	Y	Y	Y	C	C	N	N	TACS	lip-93	16	11	1	Y	N	Y	Y	N	N		14	N	N	N	N	N	N	N	N	N	N	N			N			Y
48	27	F	M	67	N	N	Y	N	N	N	220	Y	Y	N	N	N	N	N	N	LACS	cze-93	17	39	6	Y	L	Y	Y	Y	N		14	N	N	N	N	Y	N	N	N	N	N	N			N			Y
96	11	D	M	57	Y	N	Y	N	N	N	150	Y	Y	Y	Y	N	Y	N	N	PACS	cze-93	18	0	6	Y	N	Y	Y	N	N		14	N	N	N	N	N	N	N	N	N	N	N			N			Y
1	10	D	F	84	N	Y	Y	N	N	Y	162	Y	Y	Y	N	C	C	C	N	PACS	cze-93	18	40	6	Y	M	Y	Y	N	Y		14	N	N	N	N	N	N	N	N	N	N	N			N			Y
97	26	D	M	64	N	Y	Y	Y	N	Y	240	Y	Y	Y	Y	C	Y	N	N	TACS	cze-93	11	49	7	N	L	N	N	Y	N		14	N	N	N	N	N	N	N	N	N	N	N			N			Y
82	20	F	F	83	N	N	N	N	N	N	140	N	N	N	N	C	C	Y	N	POCS	cze-93	12	0	7	N	N	N	Y	N	N		14	N	N	N	N	N	N	N	N	N	N	N			N			Y
96	15	F	M	86	N	N	Y	N	N	N	210	N	Y	Y	N	Y	Y	N	N	TACS	cze-93	12	10	7	Y	N	Y	Y	N	N		14	N	N	N	N	N	N	N	N	N	N	N			N			Y
119	6	F	M	68	N	N	N	N	N	N	190	Y	Y	Y	Y	C	C	C	N	TACS	cze-93	15	46	7	Y	M	Y	Y	N	Y		14	N	N	N	N	N	N	N	N	N	N	N			N			Y
124	8	F	F	81	Y	N	Y	N	N	N	180	Y	Y	Y	N	N	N	N	N	LACS	cze-93	16	53	7	N	N	N	N	N	N		4	N	N	N	N	N	N	Y	N	N	N	N			N			Y
124	8	F	F	83	Y	N	Y	N	N	N	160	Y	Y	Y	N	Y	N	N	N	PACS	cze-93	16	59	7	Y	L	Y	Y	Y	N		13	N	N	N	N	N	N	Y	N	N	N	N			N			Y
38	2	F	M	62	N	N	N	N	N	N	240	N	N	N	N	N	N	Y	Y	POCS	cze-93	19	0	7	N	N	N	Y	N	N		6	N	N	Y	N	N	N	Y	N	N	N	N			N			Y
74	18	F	M	87	Y	Y	N	N	N	Y	140	N	Y	Y	Y	C	C	C	C	TACS	wrz-93	11	19	5	N	L	N	Y	Y	N		14	N	N	N	N	N	N	N	N	N	N	N			N			Y
83	7	F	M	54	Y	N	N	N	N	N	196	N	Y	Y	N	Y	C	N	Y	TACS	cze-93	10	15	1	Y	N	Y	Y	N	N		14	N	N	N	N	N	N	Y	N	N	N	N			N			Y
4	7	D	F	44	Y	N	Y	N	N	N	140	Y	Y	Y	N	N	C	N	Y	PACS	cze-93	10	32	1	Y	M	Y	Y	N	Y		14	N	N	N	Y	N	N	N	N	N	N	N			N			Y
85	10	F	M	79	Y	Y	N	N	N	N	160	Y	Y	Y	C	Y	Y	C	C	TACS	cze-93	14	2	1	N	N	N	N	N	N		14	N	N	N	N	N	Y	Y	N	N	N	N			N			N
97	4	F	M	62	N	N	N	N	N	N	150	Y	Y	Y	N	N	N	N	N	LACS	cze-93	14	39	1	N	M	N	N	N	Y		14	N	N	Y	N	N	N	Y	N	N	N	N			N			Y
33	12	D	M	82	N	N	N	N	N	Y	115	Y	Y	Y	Y	C	C	N	N	TACS	cze-93	20	10	1	N	L	N	N	Y	N		14	N	N	N	N	N	N	N	N	N	N	N			N			Y
64	5	F	M	73	Y	N	N	N	N	N	180	N	Y	Y	N	N	N	N	N	LACS	cze-93	8	41	2	Y	L	Y	N	Y	N		14	N	N	N	N	Y	N	N	N	N	N	N			N			N
102	16	F	M	79	N	N	N	N	N	N	190	N	Y	Y	N	N	N	N	N	LACS	cze-93	9	36	2	Y	N	Y	Y	N	N		12	N	N	N	N	N	N	N	N	N	N	N			N			Y
113	10	U	F	68	N	N	Y	N	N	N	125	Y	Y	Y	C	C	C	N	N	PACS	cze-93	20	35	2	N	N	N	N	N	N		4	N	N	N	N	N	N	N	N	N	N	N			N			Y
113	36	F	M	51	Y	N	Y	Y	N	Y	120	N	N	N	Y	N	N	N	N	PACS	cze-93	20	48	2	N	M	N	N	N	Y		5	N	N	N	N	N	N	N	N	N	N	N			N			Y
78	5	D	F	86	N	N	N	N	N	Y	150	Y	Y	Y	N	C	Y	N	N	TACS	cze-93	13	17	2	Y	N	N	N	N	N		14	N	N	N	N	N	N	N	N	N	N	N			N			N
81	5	D	M	67	Y	N	N	N	N	N	160	Y	Y	Y	Y	C	C	Y	N	POCS	cze-93	13	56	2	Y	M	N	N	N	N		14	N	N	N	N	N	N	N	N	N	N	N			N			N
50	6	F	F	71	N	N	N	N	N	Y	115	Y	Y	Y	Y	N	N	N	N	PACS	maj-93	22	19	4	N	N	N	Y	N	N		13	N	N	N	N	N	N	N	N	N	N	N			N			Y
98	47	F	F	42	Y	N	Y	N	N	N	205	Y	Y	N	N	N	N	N	N	LACS	cze-93	14	20	2	Y	L	Y	Y	Y	N		4	N	N	N	N	N	N	N	N	N	N	N			N			Y
102	2	F	F	76	N	N	N	N	N	N	190	Y	Y	Y	Y	N	N	N	N	PACS	cze-93	15	8	2	N	N	N	Y	N	N		14	N	N	N	N	N	N	N	N	N	N	N			N			Y
186	25	F	F	47	Y	N	Y	Y	N	N	130	Y	Y	Y	N	N	Y	N	N	PACS	cze-93	11	16	2	Y	N	Y	N	N	N		14	N	N	N	N	N	N	Y	N	N	N	N			N			Y
74	30	D	F	75	N	Y	Y	N	N	Y	180	Y	Y	Y	Y	N	Y	C	N	PACS	cze-93	16	7	2	N	L	N	N	Y	N		4	N	N	N	N	N	N	N	N	N	N	N			N			Y
105	31	D	F	96	N	Y	Y	Y	N	N	150	C	Y	Y	N	C	C	N	N	PACS	cze-93	16	15	2	Y	N	N	N	N	N		14	N	N	N	N	N	N	N	N	N	N	N			Y	5	MINOR GASTRIC BLEEDING	Y
34	44	F	F	84	N	N	Y	Y	N	N	140	N	Y	Y	Y	C	C	N	N	TACS	cze-93	17	28	2	N	M	N	N	N	N		9	N	N	N	N	N	N	N	N	N	N	N			Y	7	HB DOWN TO 7.8G/DL	Y
90	11	F	F	82	Y	N	N	N	N	N	130	Y	Y	Y	Y	C	N	N	N	TACS	cze-93	19	12	2	N	N	N	N	N	N		14	N	N	N	N	N	N	N	N	N	N	N			N			N
81	5	F	M	71	N	Y	N	N	N	Y	200	N	N	N	Y	C	Y	N	N	PACS	cze-93	19	42	2	Y	L	Y	Y	Y	N		8	N	N	N	N	N	N	Y	N	N	N	N			N			Y
124	15	F	F	57	Y	N	Y	N	N	N	150	Y	Y	Y	N	N	N	N	N	LACS	cze-93	19	25	2	N	M	N	Y	N	Y		14	N	N	N	N	N	N	Y	N	N	N	N			N			Y
9	4	F	F	83	N	Y	N	N	N	N	125	Y	N	N	Y	C	N	N	N	PACS	gru-93	15	56	5	N	N	N	N	N	N		14	N	N	N	N	N	N	N	N	N	N	N			N			N
6	24	F	F	84	Y	N	N	N	N	N	210	N	Y	Y	N	N	N	N	N	LACS	cze-93	9	13	3	N	N	N	N	N	N		14	Y	N	N	N	N	N	N	N	N	N	N			N			N
119	47	F	F	41	Y	N	Y	Y	N	N	200	N	Y	Y	N	N	N	N	N	LACS	cze-93	9	47	3	Y	L	Y	Y	Y	N		13	N	N	N	N	N	N	N	N	N	N	N			N			Y
55	28	F	M	57	Y	N	Y	N	N	N	150	Y	Y	Y	N	N	N	N	N	LACS	cze-93	12	8	3	N	N	N	Y	N	N		13	N	N	N	N	N	N	Y	N	N	N	N			N			Y
3	24	F	M	69	N	N	Y	N	N	N	200	Y	Y	Y	N	N	N	N	N	LACS	cze-93	13	13	3	Y	M	Y	Y	N	Y		14	N	N	N	N	N	N	N	N	N	N	N			N			Y
89	32	D	M	64	Y	N	Y	Y	N	N	170	Y	Y	N	Y	C	Y	N	N	TACS	cze-93	17	58	3	N	N	N	N	N	N		14	N	N	N	N	N	N	N	N	N	N	N			N			Y
102	6	D	M	62	N	N	Y	N	N	N	140	Y	Y	Y	C	Y	Y	N	N	TACS	gru-93	12	3	7	N	L	N	N	Y	N		14	N	N	N	N	N	N	N	N	N	N	N			N			Y
124	11	F	M	73	N	N	Y	Y	N	N	140	Y	Y	Y	N	Y	C	N	N	TACS	cze-93	21	5	3	Y	L	Y	Y	Y	N		14	N	N	N	N	N	N	Y	N	N	N	N			N			Y
186	36	D	F	72	N	N	Y	Y	N	N	140	Y	Y	Y	Y	Y	C	N	N	TACS	cze-93	18	8	3	N	N	N	Y	N	N		14	N	N	N	N	N	N	N	N	N	N	N			N			Y
123	30	F	F	36	N	N	Y	Y	N	N	130	Y	Y	Y	N	N	N	N	N	LACS	cze-93	21	39	3	N	N	N	Y	N	N		14	N	N	N	N	Y	N	N	N	N	N	N			N			Y
47	7	F	F	61	N	N	Y	N	N	N	155	Y	Y	Y	N	N	N	N	Y	PACS	cze-93	23	2	3	N	M	N	Y	N	Y		14	N	N	N	N	N	N	N	N	N	N	N			N			Y
47	14	F	F	72	N	N	Y	N	N	N	180	N	Y	Y	N	N	N	N	Y	PACS	cze-93	23	12	3	Y	N	Y	Y	N	N		11	N	N	N	N	N	N	N	N	N	N	N			N			N
30	2	F	M	52	Y	N	Y	N	N	N	160	Y	Y	Y	N	N	N	N	N	LACS	cze-93	8	49	4	Y	L	Y	Y	Y	N		8	N	N	N	N	N	N	Y	Y	N	N	N			N			Y
48	23	F	M	71	N	N	N	N	N	Y	150	Y	Y	N	N	N	N	N	N	LACS	cze-93	9	22	4	N	M	N	N	N	Y		11	N	N	N	N	Y	N	N	N	N	N	N			N			Y
33	36	F	F	67	Y	N	N	N	N	N	200	Y	Y	Y	N	N	N	N	N	LACS	cze-93	9	33	4	Y	N	Y	Y	N	N		14	N	N	N	N	N	N	N	N	N	N	N			N			Y
56	21	F	M	82	N	N	Y	N	N	N	160	Y	Y	Y	Y	C	C	N	N	TACS	cze-93	9	51	4	Y	M	Y	Y	N	Y		9	N	N	N	N	N	N	N	N	N	N	N			N			Y
111	3	D	F	79	N	N	Y	N	N	Y	190	Y	Y	Y	Y	C	C	C	C	TACS	cze-93	9	57	4	N	N	N	N	N	N		1	N	N	Y	N	Y	Y	N	N	N	N	N			N			Y
110	21	F	M	55	N	N	Y	N	N	N	160	Y	Y	N	Y	N	N	N	N	PACS	cze-93	10	31	4	N	N	N	N	N	N		8	N	N	N	N	Y	N	Y	N	N	N	N			N			Y
95	6	F	M	65	N	N	Y	N	N	Y	150	N	N	N	N	N	N	Y	N	POCS	cze-93	11	6	4	N	L	N	N	Y	N		10	N	N	N	Y	N	N	N	N	N	N	N			N			Y
134	31	F	M	60	N	N	N	N	N	N	195	N	Y	N	Y	N	N	N	N	PACS	lip-94	23	12	4	Y	N	Y	Y	N	N		2	N	N	N	N	N	N	N	N	N	N	N			N			Y
88	9	D	M	58	Y	N	N	N	N	Y	210	Y	Y	Y	Y	Y	C	N	N	TACS	cze-93	12	2	4	N	L	N	Y	Y	N		12	N	N	N	N	N	N	N	N	N	N	N			N			Y
83	24	D	F	86	N	N	N	N	N	N	110	Y	Y	Y	Y	Y	Y	N	C	TACS	cze-93	13	17	4	N	N	N	N	N	N		5	N	N	N	N	N	N	N	N	N	N	N			N			N
243	36	U	M	74	N	N	Y	Y	N	N	135	Y	Y	N	Y	C	C	N	Y	TACS	gru-93	15	14	2	Y	L	Y	Y	Y	N		14	N	Y	Y	N	N	N	N	Y	N	N	N			N			Y
48	6	U	F	93	N	Y	Y	N	N	N	200	Y	Y	Y	Y	Y	Y	N	N	TACS	cze-93	13	28	4	Y	L	Y	N	Y	N		14	N	N	N	N	Y	N	N	N	N	N	N			N			Y
2	21	F	M	70	N	N	Y	Y	Y	N	120	N	Y	Y	Y	C	N	N	N	TACS	cze-93	14	40	4	N	L	N	N	Y	N		14	N	N	N	N	N	N	N	N	N	N	N			N			Y
89	24	D	F	82	N	Y	Y	Y	N	N	160	Y	Y	Y	C	C	Y	N	N	TACS	cze-93	17	45	4	Y	M	Y	N	N	Y		12	N	N	N	N	N	N	N	N	N	N	N			N			Y
119	24	D	M	78	N	N	N	N	N	Y	120	Y	Y	Y	Y	Y	Y	N	N	TACS	cze-93	8	45	5	N	N	N	N	N	N		3	N	N	N	N	N	N	N	N	N	N	N			N			Y
39	29	F	M	59	N	Y	N	N	N	N	180	Y	Y	Y	N	N	Y	N	N	PACS	cze-93	9	11	5	Y	N	Y	N	N	N		14	N	N	N	N	N	N	N	N	N	N	N			N			Y
110	46	F	M	51	N	N	Y	Y	N	N	120	N	N	N	N	Y	N	N	N	POCS	cze-93	9	13	5	N	N	N	Y	N	N		13	N	N	N	N	Y	N	Y	N	N	N	N			N			Y
85	38	U	F	84	N	N	Y	Y	N	N	155	Y	C	C	C	C	C	Y	C	POCS	cze-93	11	58	4	Y	N	Y	Y	N	N		7	N	N	N	N	N	Y	N	N	N	N	N			N			Y
78	5	D	F	82	N	Y	N	N	N	N	180	N	Y	Y	Y	N	C	N	C	PACS	maj-93	13	43	5	N	L	N	N	Y	N		14	N	N	N	Y	N	N	N	N	N	N	N			N			Y
74	10	F	F	72	Y	N	N	N	N	N	180	N	Y	Y	N	N	N	N	N	LACS	cze-93	15	25	5	N	L	N	N	Y	N		14	N	N	N	N	N	N	N	N	N	N	N			N			Y
80	6	F	F	91	N	N	N	N	N	Y	130	Y	Y	Y	N	C	N	N	Y	PACS	maj-93	16	50	5	Y	N	Y	Y	N	N		14	N	N	N	N	N	N	N	N	N	N	N			N			N
172	30	D	F	88	N	Y	Y	Y	N	N	160	Y	Y	Y	N	C	C	N	N	PACS	cze-93	16	11	5	Y	M	Y	Y	N	Y		14	N	N	N	N	N	N	N	N	N	N	N			Y	6	PYROSIS	Y
118	46	F	M	41	N	N	N	N	N	Y	140	Y	Y	Y	N	N	N	Y	N	POCS	pa�-93	17	5	2	Y	M	Y	Y	N	Y		14	N	N	N	N	N	N	N	N	N	N	N			N			Y
28	40	D	M	65	N	N	Y	Y	N	N	170	Y	Y	Y	N	N	Y	N	N	PACS	cze-93	19	30	5	N	L	N	N	N	N		14	N	Y	N	Y	N	N	N	N	N	N	N			N			Y
30	4	F	F	61	N	N	Y	N	N	N	115	N	Y	Y	N	N	N	N	N	LACS	cze-93	20	39	5	N	N	N	N	N	N		14	N	N	N	N	N	N	N	Y	N	N	N			N			Y
89	12	F	M	59	N	N	Y	Y	N	N	140	Y	Y	Y	Y	N	N	N	N	PACS	cze-93	21	33	5	Y	M	Y	Y	N	Y		14	N	N	N	N	N	N	N	N	N	N	N			N			Y
113	6	D	F	76	N	Y	Y	Y	N	Y	120	Y	Y	Y	Y	C	Y	N	C	TACS	cze-93	16	56	6	Y	N	Y	N	N	N		10	N	Y	N	Y	N	N	N	N	N	N	N			N			Y
121	25	F	F	81	N	N	Y	Y	N	N	116	N	Y	Y	N	C	N	N	N	PACS	cze-93	21	47	6	Y	N	Y	N	N	N		14	N	N	N	N	N	N	N	N	N	N	N			N			Y
102	22	D	F	81	N	N	Y	N	N	N	180	Y	Y	N	Y	N	N	N	N	PACS	lis-93	13	58	1	N	N	N	Y	N	N		4	N	N	N	N	N	N	N	N	N	N	N			N			Y
35	15	F	F	81	N	N	Y	Y	N	N	210	Y	N	N	N	N	N	Y	N	POCS	cze-93	11	35	6	N	M	N	Y	Y	N		11	N	N	N	N	N	N	Y	N	N	N	N			N			Y
73	24	D	F	84	N	N	Y	Y	Y	Y	160	Y	Y	Y	N	C	Y	N	N	TACS	maj-93	16	44	6	N	M	N	Y	N	Y		14	N	N	N	N	N	N	N	N	N	N	N			N			Y
12	19	F	M	72	N	N	Y	N	N	N	150	Y	Y	Y	N	N	N	N	N	LACS	cze-93	13	52	6	Y	L	Y	Y	Y	N		14	N	N	Y	N	N	N	Y	N	N	N	N			N			Y
96	6	D	F	72	N	N	Y	N	N	N	140	Y	Y	Y	Y	C	C	N	N	TACS	cze-93	14	52	6	Y	L	Y	N	Y	N		2	N	N	N	N	N	N	N	N	N	N	N			N			Y
124	26	F	M	73	Y	N	Y	N	N	N	140	N	N	N	N	N	N	Y	N	POCS	cze-93	15	35	6	Y	N	Y	Y	N	N		13	N	N	N	N	N	N	Y	N	N	N	N			N			Y
98	11	F	M	66	Y	N	Y	N	N	Y	180	N	Y	Y	N	N	N	N	N	LACS	cze-93	17	12	6	N	L	N	Y	Y	N		14	N	N	N	N	N	N	Y	N	N	N	N			N			Y
27	25	D	F	82	Y	N	Y	Y	N	N	200	Y	Y	Y	Y	C	C	N	N	TACS	cze-93	13	41	7	N	N	N	Y	N	N		14	N	N	N	N	N	N	N	N	N	N	N			N			Y
123	24	F	F	47	N	N	Y	N	N	N	180	Y	Y	Y	N	N	N	N	N	LACS	cze-93	15	14	7	Y	N	Y	Y	N	N		13	N	N	N	N	Y	N	N	N	N	N	N			N			Y
98	4	F	F	81	N	N	Y	N	N	N	180	N	N	N	Y	N	N	N	N	PACS	cze-93	17	57	7	N	N	N	N	N	N		13	N	N	N	N	N	Y	N	N	N	N	N			N			Y
124	26	F	M	69	N	N	Y	Y	N	N	150	Y	Y	N	N	N	N	N	N	LACS	cze-93	21	19	7	N	M	N	Y	N	Y		14	N	N	N	N	N	N	N	N	N	N	N			N			Y
130	47	F	F	64	N	N	Y	N	N	Y	159	Y	Y	Y	N	N	N	N	N	LACS	cze-93	21	23	7	Y	N	Y	Y	N	N		14	N	N	N	N	N	N	N	N	N	N	N			N			Y
15	20	F	F	81	N	N	N	N	N	N	170	Y	Y	Y	N	N	N	N	N	LACS	cze-93	10	59	1	N	N	N	N	N	N		11	Y	N	N	N	Y	N	Y	N	N	N	N			N			Y
109	4	U	F	80	Y	Y	Y	N	N	N	180	N	Y	Y	C	C	C	Y	N	POCS	cze-93	11	10	1	Y	M	Y	N	N	Y		2	N	N	N	N	Y	N	N	N	N	N	N			N			Y
20	21	D	F	49	N	N	Y	Y	N	N	153	Y	Y	Y	Y	C	Y	N	N	TACS	cze-93	12	44	1	Y	L	Y	N	Y	N		2	N	N	N	N	N	N	N	N	N	N	N			N			Y
1	16	F	F	83	N	Y	N	N	N	N	130	Y	Y	Y	Y	Y	Y	C	N	TACS	cze-93	16	56	1	N	N	N	N	N	N		14	N	N	N	Y	N	N	N	N	N	N	N			N			Y
53	3	F	M	88	N	N	N	N	N	N	180	Y	Y	N	Y	N	N	N	N	PACS	cze-93	19	22	1	Y	N	Y	Y	N	N		12	N	N	N	N	N	N	N	N	N	N	N			N			Y
109	20	F	M	55	N	N	Y	N	N	N	190	N	Y	Y	N	N	N	N	N	LACS	cze-93	20	59	1	N	M	N	N	N	Y		12	N	N	N	N	N	N	N	N	N	N	N			N			Y
38	1	F	M	81	Y	N	N	N	N	N	230	N	Y	N	N	N	N	Y	Y	POCS	cze-93	3	33	2	N	L	N	N	Y	N		7	N	N	N	N	N	N	Y	N	Y	N	N			N			N
110	43	F	M	78	N	Y	Y	N	N	N	150	Y	Y	Y	Y	N	N	N	N	PACS	cze-93	9	8	2	Y	N	Y	Y	N	N		12	N	N	N	N	Y	N	Y	N	N	N	N			N			Y
102	4	F	M	51	N	N	N	N	N	N	160	Y	Y	Y	N	Y	Y	N	N	TACS	cze-93	9	55	2	Y	M	Y	N	N	Y		14	N	N	N	N	N	N	N	N	N	N	N			N			Y
47	40	F	F	85	N	Y	Y	Y	N	N	200	Y	Y	Y	Y	Y	Y	N	N	TACS	cze-93	10	24	2	Y	N	Y	N	N	N		7	N	N	N	N	Y	N	N	N	N	N	N			N			Y
57	29	F	M	69	Y	N	N	N	N	N	140	Y	Y	Y	N	N	N	N	Y	PACS	cze-93	11	2	2	N	N	N	N	N	N		12	N	N	N	N	Y	N	N	N	N	N	N			N			N
37	42	F	M	70	N	N	Y	Y	N	N	140	N	Y	N	N	N	N	N	N	PACS	cze-93	14	18	2	N	N	N	Y	N	N		14	N	N	N	N	Y	N	N	N	N	N	N			N			Y
119	24	F	M	65	N	N	N	N	N	N	140	Y	Y	Y	N	N	Y	N	N	PACS	cze-93	14	54	2	Y	L	Y	Y	Y	N		14	N	N	N	N	N	N	N	N	N	N	N			N			Y
119	8	F	M	60	Y	N	N	N	N	Y	190	Y	N	N	Y	N	N	N	N	PACS	cze-93	14	55	2	N	N	N	N	N	N		8	N	N	N	N	N	N	N	N	N	N	N			N			N
252	32	F	M	79	N	N	Y	Y	N	Y	150	Y	Y	Y	N	N	N	N	N	LACS	pa�-93	15	58	4	Y	M	Y	Y	N	Y		2	N	N	N	N	N	N	N	N	N	N	N			N			Y
70	3	D	M	64	N	N	N	N	N	N	170	Y	Y	Y	Y	N	N	N	N	PACS	lip-93	1	22	7	Y	N	N	N	N	N		13	N	N	N	N	N	N	N	N	N	N	N			N			N
32	21	F	F	79	N	Y	Y	Y	N	N	140	Y	Y	Y	Y	Y	Y	N	N	TACS	lip-93	14	49	2	N	L	N	N	Y	N		11	N	N	N	N	N	N	N	N	N	N	N			N			Y
81	12	D	F	76	N	N	N	N	N	N	165	Y	Y	Y	C	C	C	C	C	PACS	cze-93	21	42	2	N	N	N	N	N	N		14	N	N	N	N	N	N	N	N	N	N	N			N			Y
121	17	F	M	72	N	N	Y	Y	N	N	169	N	N	N	N	N	N	Y	N	POCS	cze-93	16	9	3	Y	L	Y	N	Y	N		3	N	N	N	N	N	N	N	N	N	N	N			N			Y
121	17	F	M	60	N	N	Y	Y	N	Y	180	Y	Y	Y	Y	N	N	N	N	PACS	cze-93	18	14	3	N	M	N	Y	N	Y		14	N	N	N	N	N	N	N	N	N	N	N			N			Y
113	9	F	F	83	N	Y	Y	Y	N	N	180	Y	Y	Y	N	Y	Y	N	N	TACS	cze-93	19	1	3	N	L	N	Y	Y	N		14	Y	N	N	N	N	N	N	N	N	N	N			N			Y
2	28	F	M	80	Y	N	N	N	Y	N	190	Y	Y	Y	N	N	N	N	N	LACS	cze-93	10	23	3	Y	N	Y	Y	N	N		11	N	N	N	N	Y	N	N	N	N	N	N			N			Y
78	4	D	F	68	N	Y	N	N	N	N	130	Y	Y	Y	N	C	C	Y	N	POCS	cze-93	12	30	3	Y	L	N	N	N	N		14	N	N	N	N	N	N	N	N	N	N	N			N			N
81	4	F	M	69	N	N	N	N	N	N	145	N	Y	Y	Y	C	C	C	N	TACS	maj-93	14	35	2	Y	M	N	N	N	N		14	N	N	N	N	N	N	N	N	N	N	N			N			Y
131	21	F	M	49	N	N	Y	Y	Y	Y	150	Y	Y	Y	N	N	N	N	N	LACS	cze-93	8	36	3	N	L	N	Y	Y	N		8	N	N	N	N	N	N	N	N	N	N	N			N			Y
77	11	F	F	54	Y	N	Y	Y	N	N	130	Y	Y	Y	N	Y	N	N	N	PACS	kwi-93	14	7	3	N	L	N	N	Y	N		14	N	N	N	N	N	N	N	N	N	N	N			N			Y
82	25	F	M	68	N	Y	Y	Y	N	Y	180	Y	Y	Y	N	N	N	N	Y	PACS	cze-93	18	56	3	N	N	N	Y	N	N		14	N	N	N	N	N	N	Y	N	N	N	N			N			Y
82	30	D	F	79	N	Y	Y	Y	N	N	180	Y	Y	Y	C	C	C	C	N	PACS	cze-93	18	59	3	Y	N	Y	N	N	N		3	N	N	N	N	N	N	N	N	N	N	N			N			Y
129	6	F	F	83	N	N	N	N	N	N	200	N	Y	Y	N	C	Y	N	N	TACS	cze-93	1	57	4	Y	M	N	N	N	N		14	N	N	N	N	N	N	N	N	N	N	N			Y	0	EXTENSION OF STROKE	N
37	26	F	F	71	N	N	N	N	N	N	190	Y	Y	Y	N	N	N	N	N	LACS	cze-93	12	29	4	N	L	N	Y	Y	N		8	N	N	N	N	Y	N	Y	N	N	N	N			N			Y
6	44	D	M	69	N	N	Y	N	N	N	145	Y	Y	Y	Y	C	C	C	C	TACS	cze-93	13	12	4	N	N	N	N	N	N		0	N	N	N	N	N	N	Y	N	N	N	N			N			Y
118	40	F	M	68	N	N	N	N	N	N	180	Y	Y	Y	N	N	N	N	N	LACS	cze-93	13	38	4	Y	N	Y	Y	N	N		12	N	N	N	N	N	N	N	Y	N	N	N			N			Y
74	15	D	F	83	N	N	N	N	N	N	130	Y	Y	Y	N	C	Y	N	N	TACS	cze-93	13	43	4	N	M	N	Y	N	Y		5	N	N	N	N	N	N	N	N	N	N	N			N			Y
119	41	F	M	43	N	N	N	N	N	N	130	Y	Y	Y	N	N	N	N	N	LACS	cze-93	14	8	4	Y	L	Y	Y	Y	N		3	N	N	N	N	N	N	N	N	N	N	N			N			Y
26	12	F	F	62	N	N	Y	N	N	Y	130	N	Y	N	N	N	N	Y	N	POCS	maj-93	9	41	2	Y	L	N	N	Y	N		8	N	N	N	Y	N	N	N	N	N	N	N			N			Y
102	4	D	F	76	N	N	Y	Y	N	N	120	Y	Y	Y	C	C	C	N	C	PACS	cze-93	22	22	4	Y	N	Y	Y	N	N		14	N	N	N	N	N	N	N	N	N	N	N			N			Y
129	14	F	M	88	N	N	N	N	N	Y	170	Y	Y	Y	N	N	N	N	N	LACS	cze-93	22	45	3	Y	L	Y	Y	N	N		14	N	N	N	N	N	N	N	N	N	N	N			N			N
119	12	F	M	66	N	N	N	N	N	N	170	Y	Y	Y	N	N	N	N	N	LACS	lip-93	8	31	5	Y	N	Y	Y	N	N		14	N	N	N	N	N	N	N	N	N	N	N			N			Y
127	38	D	F	83	N	Y	N	N	N	N	140	Y	Y	Y	Y	Y	N	N	N	TACS	lip-93	9	12	5	N	N	N	Y	N	N		14	N	N	N	N	N	N	Y	N	N	N	N			N			Y
127	7	F	M	52	Y	N	Y	N	N	N	150	Y	Y	Y	Y	Y	N	N	N	TACS	lip-93	9	14	5	Y	M	N	Y	N	Y		14	N	N	N	N	N	N	Y	N	N	N	N			N			Y
10	8	F	M	56	Y	N	Y	Y	N	N	140	Y	Y	Y	Y	N	N	N	N	PACS	lip-93	10	46	5	N	L	N	Y	Y	N		14	N	N	N	N	N	N	N	N	N	N	N			N			Y
47	18	F	M	72	N	N	Y	N	N	N	190	Y	N	N	Y	N	N	N	N	PACS	lip-93	10	55	5	Y	M	Y	Y	N	Y		14	N	N	N	N	N	N	N	N	N	N	N			N			Y
113	31	F	F	65	N	Y	Y	N	N	Y	180	Y	Y	Y	N	N	N	N	N	LACS	lip-93	20	57	5	Y	N	Y	Y	N	N		14	N	N	N	N	N	N	N	N	N	N	N			N			Y
134	24	F	M	79	N	Y	N	N	N	N	130	Y	Y	Y	N	N	N	C	N	PACS	lip-93	11	39	5	N	L	N	N	Y	N		14	N	N	N	N	N	N	N	N	N	N	N			N			Y
27	36	F	F	69	N	N	Y	N	Y	N	180	Y	Y	Y	Y	N	N	N	N	PACS	lip-93	11	43	5	N	M	N	Y	N	Y		14	N	N	N	N	N	N	N	N	N	N	N			N			Y
78	22	F	M	84	N	Y	N	N	N	Y	130	Y	Y	Y	Y	C	C	C	C	TACS	lip-93	12	7	5	Y	N	N	N	N	N		14	N	Y	N	Y	N	N	N	N	N	N	N			N			Y
186	30	F	F	80	Y	N	Y	N	N	N	150	Y	Y	Y	N	N	N	N	N	LACS	lip-93	12	13	5	N	N	N	N	N	N		2	N	N	N	N	N	N	Y	N	N	N	N			N			Y
195	20	F	F	72	N	N	Y	Y	N	N	140	N	Y	Y	N	Y	Y	N	N	TACS	lip-93	16	47	5	Y	L	Y	N	Y	N		14	N	N	N	N	N	N	N	N	N	N	N			N			Y
110	4	F	M	53	N	Y	Y	N	N	N	200	Y	Y	N	N	N	N	N	N	LACS	lip-93	18	35	5	N	N	N	N	N	N		9	N	N	N	N	N	N	Y	N	N	N	N			N			Y
116	14	F	F	78	N	N	N	N	N	N	140	N	Y	Y	N	N	N	N	N	LACS	lip-93	20	22	5	Y	M	Y	Y	N	Y		14	N	N	N	N	N	N	N	N	N	N	N			N			Y
115	40	F	M	75	Y	N	N	N	N	N	180	Y	Y	Y	N	N	N	N	N	LACS	kwi-93	15	59	6	Y	M	Y	N	N	Y		6	N	N	N	N	N	N	N	N	N	N	N			N			Y
184	19	F	F	71	N	N	N	N	N	N	135	Y	N	N	N	N	N	N	Y	PACS	lip-93	8	29	6	N	M	N	N	N	Y		10	N	N	N	N	Y	N	Y	N	N	N	N			N			Y
105	44	F	F	79	N	N	Y	N	N	N	200	N	Y	Y	Y	C	C	N	N	TACS	lip-93	10	4	6	N	L	N	Y	Y	N		12	N	N	N	N	N	N	N	N	N	N	N			N			Y
105	18	F	F	87	N	N	N	N	N	N	180	N	Y	N	Y	C	C	N	N	PACS	lip-93	10	6	6	Y	N	Y	N	N	N		14	N	N	N	N	N	N	N	N	N	N	N			N			Y
85	6	D	F	79	N	Y	N	N	N	N	190	Y	Y	Y	N	Y	Y	N	Y	TACS	lip-93	14	1	6	N	N	N	Y	N	N		14	N	N	N	N	N	N	N	N	N	N	N			N			Y
12	27	D	F	82	N	N	Y	N	N	N	160	Y	Y	Y	Y	C	C	C	N	TACS	lip-93	14	42	6	Y	L	Y	Y	Y	N		14	N	N	N	N	N	N	N	N	N	N	N			N			Y
24	19	F	M	65	N	N	Y	Y	N	N	170	Y	Y	Y	N	N	N	N	N	LACS	lip-93	16	24	6	N	M	N	Y	N	Y		14	N	N	N	N	N	N	N	N	N	N	N			N			Y
86	5	D	F	81	N	N	N	N	N	N	113	Y	Y	Y	Y	C	Y	N	Y	TACS	wrz-93	19	27	1	Y	N	Y	N	N	N		4	N	N	N	N	N	N	N	N	N	N	N			N			Y
225	8	F	F	87	Y	Y	N	N	N	N	145	Y	Y	Y	Y	N	N	N	N	PACS	wrz-93	13	38	7	N	N	N	N	N	N		14	N	N	N	N	N	N	N	N	N	N	N			N			Y
172	2	F	M	58	N	N	Y	N	N	N	200	Y	Y	Y	Y	N	Y	N	N	PACS	lip-93	11	57	7	N	N	N	Y	N	N		14	Y	N	N	N	N	N	N	N	N	N	N			N			Y
110	9	U	M	68	Y	N	Y	N	N	N	120	Y	Y	Y	C	C	C	Y	N	POCS	kwi-93	10	18	5	N	L	N	N	Y	N		4	N	N	N	N	Y	Y	N	N	N	N	N			N			Y
81	5	F	F	69	N	N	N	N	N	Y	190	Y	Y	Y	N	C	C	Y	N	POCS	lip-93	12	33	7	Y	L	N	N	N	N		14	N	N	N	N	N	N	N	N	N	N	N			N			N
87	34	F	F	63	N	N	Y	N	N	N	140	N	Y	Y	Y	N	N	N	N	PACS	lip-93	13	52	7	N	N	N	N	N	N		14	N	N	N	N	N	N	N	N	N	N	N			N			Y
54	35	F	M	65	Y	N	Y	N	N	Y	200	N	Y	Y	N	N	N	N	N	LACS	cze-93	19	11	4	Y	M	Y	Y	N	N		14	N	N	N	N	N	Y	N	N	N	N	N			Y	1	SEE DISCHARGE FORM	Y
96	12	D	M	49	N	N	Y	Y	N	N	140	Y	Y	Y	Y	Y	N	N	N	TACS	lip-93	15	23	1	N	L	N	N	Y	N		1	N	N	N	N	N	N	N	N	N	N	N			N			Y
123	6	F	M	75	N	N	Y	N	N	N	150	Y	Y	Y	N	N	N	N	N	LACS	lip-93	23	20	1	Y	M	Y	Y	N	Y		14	N	N	N	N	N	N	N	N	N	N	N			N			Y
31	34	F	M	66	N	N	N	N	N	N	190	N	Y	Y	N	N	N	N	N	LACS	lip-93	8	50	2	N	N	N	Y	N	N		5	N	N	N	N	N	N	N	N	N	N	N			N			Y
7	43	D	M	74	N	N	Y	Y	N	N	100	Y	Y	Y	Y	C	N	N	N	TACS	lip-93	9	4	2	Y	N	Y	Y	N	N		13	N	N	N	N	Y	N	N	Y	N	N	N			N			Y
31	22	F	F	76	N	N	N	N	N	N	200	Y	Y	Y	Y	N	N	N	N	PACS	lip-93	9	50	2	Y	N	Y	Y	N	N		5	N	N	N	N	N	N	N	N	N	N	N			N			Y
90	24	F	F	74	Y	N	N	N	N	N	170	Y	Y	Y	Y	N	N	N	N	PACS	lip-93	10	13	2	N	N	N	N	N	N		14	N	N	N	N	N	N	N	N	N	N	N			N			Y
5	20	F	F	80	N	N	Y	Y	N	Y	146	Y	Y	Y	Y	Y	N	N	N	TACS	lip-93	10	8	2	N	L	N	Y	Y	N		4	N	N	N	N	N	N	N	N	N	N	N			N			Y
2	45	D	M	65	Y	N	Y	Y	N	N	200	C	C	C	N	N	N	Y	N	POCS	lip-93	12	40	2	Y	L	Y	Y	Y	N		10	N	N	N	N	Y	N	N	N	N	N	N			N			Y
73	26	F	F	71	N	N	Y	N	N	N	200	N	N	N	Y	N	N	N	N	PACS	lip-93	13	50	2	Y	M	Y	Y	N	Y		2	N	N	N	N	N	N	N	N	N	N	N			N			Y
172	4	F	M	81	N	N	Y	N	N	Y	140	N	Y	Y	N	N	N	N	N	LACS	lip-93	13	57	2	Y	N	Y	Y	N	N		8	N	N	N	N	N	N	N	N	N	N	N			N			Y
40	6	F	M	63	Y	N	Y	N	N	N	160	Y	Y	N	N	N	N	N	N	LACS	lip-93	14	29	2	N	M	N	Y	N	Y		14	N	N	N	N	Y	N	N	N	N	N	N			N			Y
176	28	F	M	75	N	N	Y	Y	N	N	180	Y	Y	Y	Y	N	N	N	N	PACS	lip-93	16	6	2	Y	L	Y	N	Y	N		14	N	N	N	N	N	N	N	N	N	N	N			N			Y
33	32	D	F	89	Y	N	Y	Y	N	N	110	Y	Y	Y	Y	Y	C	N	N	TACS	lip-93	16	51	2	N	N	N	N	N	N		9	N	N	N	N	N	N	N	N	N	N	N			N			Y
35	1	F	F	81	N	N	N	N	N	N	150	Y	Y	Y	N	N	N	N	N	LACS	lip-93	22	36	2	Y	N	Y	N	N	N		3	N	N	N	N	N	N	N	N	N	N	N			N			N
134	36	F	M	66	Y	Y	Y	Y	N	Y	130	Y	Y	Y	Y	N	N	N	Y	PACS	lip-93	22	53	2	N	L	N	N	Y	N		14	N	N	N	N	N	N	N	N	N	N	N			N			Y
134	12	F	M	73	N	N	N	N	N	N	140	Y	Y	Y	Y	N	N	N	N	PACS	lip-93	22	55	2	Y	N	Y	N	N	N		14	N	N	N	N	N	N	N	N	N	N	N			N			Y
35	36	F	F	52	Y	N	Y	N	N	N	150	N	N	N	Y	N	N	N	N	PACS	lip-93	10	47	3	N	M	N	Y	N	Y		7	N	N	N	N	N	N	N	N	N	N	N			N			Y
98	27	F	M	60	N	N	N	N	N	Y	170	N	N	Y	N	N	N	N	N	PACS	lip-93	12	46	3	Y	N	Y	Y	N	N		9	N	N	N	N	N	N	N	N	N	N	N			N			Y
121	8	D	M	59	N	N	Y	Y	N	Y	155	Y	Y	Y	N	Y	Y	N	N	TACS	lip-93	16	3	4	Y	M	Y	Y	N	Y		14	N	N	N	N	N	N	Y	N	N	N	N			N			Y
33	23	F	M	82	N	N	N	N	N	N	210	N	N	N	Y	N	N	N	N	PACS	lip-93	10	51	4	N	M	N	N	N	N		6	N	N	N	N	N	N	N	N	N	N	N			N			N
33	35	D	F	83	N	Y	N	N	N	N	140	Y	Y	Y	C	Y	Y	N	N	TACS	lip-93	11	15	4	Y	L	Y	Y	Y	N		14	N	N	N	N	N	N	N	N	N	N	N			N			Y
82	21	F	F	81	N	N	N	N	N	Y	110	N	Y	Y	N	N	N	N	N	LACS	lip-93	13	47	4	N	N	N	Y	N	N		13	N	N	N	N	N	N	N	N	N	N	N			N			Y
118	43	F	F	80	N	Y	N	N	N	N	180	N	Y	Y	N	N	N	N	N	LACS	lip-93	15	17	4	Y	L	Y	Y	Y	N		14	N	N	N	N	N	N	Y	Y	N	N	N			N			Y
186	24	D	F	88	N	N	Y	Y	N	N	160	Y	Y	Y	N	N	N	N	N	PACS	lip-93	11	20	4	N	N	N	N	N	N		12	N	N	N	N	N	N	N	N	N	N	N			N			Y
53	10	F	F	83	Y	N	Y	Y	N	N	170	Y	Y	Y	N	Y	N	N	N	PACS	lip-93	16	28	4	N	L	N	Y	Y	N		14	N	N	N	N	N	N	N	N	N	N	N			N			Y
74	36	F	M	61	Y	N	Y	Y	N	N	130	N	Y	Y	N	N	N	Y	N	POCS	lip-93	16	36	4	Y	N	Y	Y	N	N		14	N	N	N	N	N	N	N	N	N	N	N			N			Y
244	46	F	F	80	N	Y	Y	Y	N	N	160	N	N	N	N	N	N	N	Y	OTH	mar-94	8	42	4	N	M	N	N	N	Y		8	N	N	N	N	N	N	N	N	N	N	N			N			Y
83	2	D	F	82	N	N	N	N	N	Y	210	Y	Y	Y	Y	C	C	N	N	TACS	lip-93	23	8	4	N	N	N	N	N	N		14	N	Y	Y	Y	N	N	N	N	N	N	N			N			Y
121	36	F	F	82	Y	N	Y	Y	N	Y	160	Y	Y	Y	N	N	N	N	Y	PACS	lip-93	19	28	5	N	N	N	Y	N	N		14	N	N	N	N	N	N	N	N	N	N	N			N			Y
161	14	U	F	71	N	Y	Y	Y	N	N	205	Y	Y	Y	Y	C	Y	N	C	TACS	lip-93	8	1	5	N	M	N	Y	N	Y		14	N	N	N	N	N	N	N	Y	N	N	N			N			Y
113	10	F	F	83	N	N	Y	N	N	N	120	N	N	N	Y	N	N	N	Y	PACS	lip-93	18	11	5	Y	M	Y	Y	N	Y		4	N	N	N	N	N	N	N	N	N	N	N			N			Y
1	40	F	M	56	N	N	Y	N	N	N	130	Y	Y	Y	N	N	N	N	N	LACS	lip-93	8	23	5	Y	L	Y	Y	Y	N		12	N	N	N	N	N	N	N	N	N	N	N			N			Y
102	6	F	F	70	Y	N	Y	N	N	N	200	N	N	N	Y	N	N	Y	Y	POCS	lip-93	12	13	5	Y	N	Y	Y	N	N		14	N	N	N	N	N	N	N	N	N	N	N			N			Y
16	12	F	M	56	Y	N	Y	N	N	N	140	Y	Y	Y	N	N	N	N	N	LACS	lip-93	14	12	5	N	N	N	N	N	N		9	N	N	N	N	N	N	N	N	N	N	N			N			Y
195	30	U	F	82	N	Y	Y	Y	N	N	225	C	Y	Y	C	C	C	Y	Y	POCS	lip-93	14	50	5	Y	M	Y	N	N	Y		5	N	N	N	N	N	N	N	N	N	N	N			N			Y
102	36	D	M	80	Y	Y	Y	Y	N	Y	150	Y	Y	Y	Y	Y	C	N	N	TACS	lip-93	15	1	5	Y	M	Y	Y	N	Y		14	N	N	N	N	N	N	N	N	N	N	N			N			Y
6	39	D	F	83	N	Y	Y	Y	N	Y	140	Y	Y	Y	C	C	C	C	C	PACS	lip-93	15	21	5	N	N	N	N	N	N		6	N	N	N	N	N	N	N	N	N	N	N			N			Y
113	7	D	M	75	N	N	Y	Y	N	N	170	Y	Y	Y	N	Y	Y	N	N	TACS	cze-93	19	0	6	Y	L	Y	N	Y	N		4	N	N	N	N	N	N	N	N	N	N	N			N			Y
39	12	F	M	76	Y	N	N	N	N	N	140	Y	Y	Y	N	N	N	N	N	LACS	lut-94	1	22	5	Y	N	Y	N	N	N		7	N	N	N	N	N	N	N	N	N	N	N			N			N
89	8	D	F	81	Y	N	Y	Y	N	N	160	Y	Y	Y	N	Y	N	Y	N	POCS	lip-93	17	2	5	Y	N	Y	Y	N	N		14	N	N	N	N	N	N	N	N	N	N	N			N			Y
96	10	F	F	51	N	N	Y	Y	N	N	200	Y	Y	Y	C	C	C	N	N	PACS	lip-93	17	36	5	N	L	N	N	Y	N		14	N	N	N	N	N	N	N	N	N	N	N			N			Y
73	24	D	M	58	N	N	Y	Y	N	N	180	Y	Y	Y	Y	C	C	N	N	TACS	lip-93	19	31	5	Y	N	Y	Y	N	N		14	N	N	N	N	N	N	N	N	N	N	N			N			Y
4	35	F	M	61	Y	Y	N	N	N	N	150	N	N	N	N	Y	N	N	N	POCS	lip-93	19	57	5	Y	N	Y	Y	N	N		2	N	N	N	N	N	N	N	N	N	N	N			N			Y
176	18	F	M	90	N	N	Y	Y	N	N	180	Y	Y	Y	N	N	N	N	N	LACS	lip-93	20	18	5	N	L	N	Y	Y	N		14	N	N	N	N	N	N	N	N	N	N	N			N			Y
60	3	F	M	59	N	N	Y	Y	N	N	120	Y	Y	Y	N	N	N	N	N	LACS	lip-93	21	38	5	Y	M	Y	Y	N	Y		14	N	N	N	N	Y	N	Y	N	N	N	N			N			Y
40	16	F	M	60	N	N	Y	N	N	N	180	Y	Y	Y	N	N	N	N	N	LACS	lip-93	6	54	6	N	N	N	Y	N	N		14	N	N	N	N	Y	N	N	N	N	N	N			N			Y
121	23	F	M	66	N	N	Y	Y	N	N	180	Y	Y	Y	Y	N	Y	Y	Y	POCS	lip-93	19	21	6	N	N	N	Y	N	N		4	N	N	N	N	N	N	N	N	N	N	N			N			Y
118	28	F	M	74	Y	N	N	N	N	N	180	Y	Y	Y	N	N	N	N	N	LACS	lip-93	10	38	6	Y	N	Y	Y	N	N		14	N	N	N	N	N	N	Y	Y	N	N	N			N			Y
196	48	U	F	82	N	Y	Y	Y	N	N	170	N	Y	Y	C	C	C	C	N	PACS	lip-93	17	8	6	N	N	N	N	N	N		14	N	N	N	N	N	N	N	N	N	N	N			N			Y
5	24	F	M	40	N	N	Y	N	N	N	160	Y	Y	Y	N	N	N	N	N	LACS	lip-93	18	18	6	Y	N	Y	Y	N	N		4	N	N	N	N	N	N	N	N	N	N	N			N			Y
71	22	D	F	79	N	N	N	N	N	N	180	Y	Y	Y	N	N	C	N	C	PACS	kwi-93	17	21	6	Y	L	Y	Y	Y	N		14	N	N	N	N	N	N	N	N	N	N	N			N			N
134	7	D	M	67	Y	N	Y	Y	N	N	140	Y	Y	Y	N	N	N	N	Y	PACS	lip-93	21	43	6	N	M	N	N	N	N		14	N	N	N	N	N	N	N	N	N	N	N			N			Y
5	10	F	F	62	N	N	Y	Y	N	N	170	Y	Y	Y	N	Y	N	N	N	PACS	lip-93	21	40	6	Y	N	Y	Y	N	N		14	N	N	N	N	N	Y	N	N	N	N	N			N			Y
74	4	D	F	88	N	Y	N	N	N	N	130	N	Y	N	Y	C	Y	N	C	PACS	lip-93	0	9	7	Y	N	Y	N	N	N		13	N	N	N	N	N	N	N	N	N	N	N			N			Y
2	38	D	M	83	N	N	Y	N	N	Y	160	Y	Y	Y	Y	C	C	N	N	TACS	lip-93	8	38	7	N	N	N	N	N	N		6	N	N	N	N	N	N	N	N	N	N	N			N			Y
15	8	F	F	72	N	N	N	N	N	N	140	Y	Y	Y	Y	N	N	N	N	PACS	gru-94	16	19	6	Y	L	Y	Y	Y	N		14	N	N	N	N	N	N	N	N	N	N	N			N			Y
18	16	F	M	67	N	N	Y	Y	N	N	160	Y	Y	Y	Y	C	C	N	N	TACS	lip-93	11	37	7	N	N	N	Y	N	N		5	N	N	N	N	Y	N	N	N	Y	N	N			N			Y
95	6	D	F	63	N	N	Y	Y	N	N	110	Y	Y	Y	Y	Y	Y	N	N	TACS	lip-93	12	54	7	Y	N	Y	N	N	N		14	N	N	N	Y	N	N	N	N	N	N	N			N			Y
124	13	F	M	67	Y	N	Y	N	N	N	230	Y	Y	N	Y	N	N	N	Y	PACS	lip-93	13	45	7	N	L	N	N	Y	N		11	N	N	N	N	N	N	N	N	N	N	N			N			Y
6	36	F	M	83	N	N	N	N	N	N	120	N	Y	Y	Y	Y	Y	N	N	TACS	lip-93	19	8	7	Y	M	N	N	N	N		12	N	N	N	N	N	N	N	N	N	N	N			N			N
83	2	F	M	70	N	N	N	N	N	N	130	Y	N	N	Y	N	N	N	N	PACS	lip-93	21	27	7	N	N	N	N	N	N		2	N	N	Y	N	N	N	N	N	N	N	N			N			N
73	21	F	F	81	N	Y	N	N	N	N	140	Y	Y	Y	N	C	N	N	N	PACS	lip-93	12	27	1	N	M	N	Y	N	Y		14	N	N	N	N	N	N	N	N	N	N	N			N			Y
98	20	F	M	67	N	N	Y	Y	N	N	170	Y	Y	Y	N	Y	N	N	C	PACS	lip-93	13	27	1	Y	L	Y	Y	Y	N		14	N	N	N	N	N	N	N	N	N	N	N			N			Y
39	23	D	M	84	N	Y	N	N	N	N	110	Y	Y	Y	Y	Y	C	C	N	TACS	sty-94	15	18	6	N	M	N	N	N	Y		14	N	N	N	N	N	N	N	N	N	N	N			N			N
27	44	D	M	56	Y	N	Y	Y	N	N	190	Y	Y	Y	N	C	Y	N	N	TACS	lip-93	1	58	2	N	M	N	N	N	Y		14	N	N	N	N	N	N	Y	N	N	N	N			N			Y
6	12	F	F	54	N	N	N	N	N	N	160	Y	Y	Y	Y	C	N	N	N	TACS	lip-93	10	49	2	Y	L	Y	Y	Y	N		14	N	N	N	N	N	N	N	N	N	N	N			N			Y
16	30	F	M	85	Y	N	Y	N	N	N	140	N	N	N	Y	N	N	N	N	PACS	lip-93	13	55	2	Y	L	Y	Y	Y	N		11	N	N	N	N	Y	N	N	N	N	N	N			N			Y
74	5	F	M	75	N	N	N	N	N	N	190	N	Y	N	N	N	C	N	N	PACS	cze-93	1	27	1	N	L	N	Y	Y	N		8	N	N	N	N	N	N	N	N	N	N	N			N			Y
134	5	F	F	80	N	N	N	N	N	N	200	Y	Y	Y	N	C	C	N	N	PACS	lip-93	15	27	2	Y	N	Y	N	N	N		14	N	N	N	N	N	N	N	N	N	N	N			N			Y
101	5	D	F	77	N	N	Y	N	N	N	150	Y	Y	Y	Y	Y	Y	N	N	TACS	lip-93	15	29	2	N	N	N	N	N	N		14	N	N	N	N	N	N	N	N	N	N	N			N			Y
98	11	F	F	51	Y	N	Y	N	N	N	160	Y	Y	Y	N	N	N	C	N	PACS	lip-93	16	19	2	N	M	N	Y	N	Y		12	N	N	N	N	N	N	N	N	N	N	N			N			Y
102	12	F	M	68	Y	N	N	N	N	N	200	N	Y	Y	N	Y	Y	N	N	TACS	lip-93	16	50	2	Y	N	Y	Y	N	N		14	N	N	N	N	N	N	N	N	N	N	N			N			Y
25	18	F	F	73	N	N	Y	N	N	Y	180	N	Y	Y	N	N	N	N	N	LACS	lip-93	14	11	3	N	M	N	Y	N	Y		14	N	N	N	N	N	N	N	N	N	N	N			N			Y
164	40	D	F	66	N	N	Y	N	N	N	140	Y	N	N	Y	C	C	N	N	PACS	lip-93	8	45	3	Y	M	Y	Y	N	Y		14	N	N	N	N	N	N	Y	N	N	N	N			N			Y
119	24	F	M	79	N	N	N	N	N	N	150	Y	Y	C	Y	C	C	N	N	TACS	lip-93	10	43	3	Y	N	Y	Y	N	N		14	N	N	N	N	N	N	N	N	N	N	N			N			Y
76	34	F	F	86	N	N	N	N	N	N	150	N	N	Y	N	N	N	N	N	PACS	lip-93	10	48	3	N	N	N	N	N	N		13	N	N	N	N	N	N	N	N	N	N	N			N			N
50	18	F	M	89	Y	N	N	N	N	N	140	N	Y	Y	Y	N	N	N	N	PACS	maj-94	17	6	3	Y	M	N	N	N	N		14	N	N	N	N	N	N	N	N	N	N	N			Y	2	FRANK HAEMATURIA	Y
102	14	F	M	68	N	N	Y	Y	N	Y	190	Y	Y	Y	N	N	N	N	N	LACS	lip-93	16	12	3	N	L	N	N	Y	N		14	N	N	N	N	N	N	N	N	N	N	N			N			Y
6	6	D	M	69	N	N	N	N	N	N	150	Y	Y	Y	Y	C	C	N	C	TACS	lip-93	20	23	3	N	L	N	N	Y	N		14	N	N	N	N	N	N	N	N	N	N	N			N			Y
1	12	F	F	70	N	Y	N	N	N	Y	180	Y	Y	Y	Y	N	Y	N	N	PACS	lip-93	23	42	3	Y	N	Y	N	N	N		14	N	N	N	Y	N	N	Y	N	N	N	N			N			Y
89	36	F	M	74	N	N	Y	Y	N	N	210	Y	Y	Y	Y	C	C	N	N	TACS	lip-93	8	42	4	N	M	N	N	N	Y		14	N	N	N	N	N	N	N	N	N	N	N			N			Y
80	18	F	F	65	Y	N	N	N	N	N	180	N	Y	Y	N	N	N	N	N	LACS	lip-93	8	59	4	Y	N	Y	Y	N	N		14	N	N	N	N	N	N	N	N	N	N	N			N			Y
164	48	F	F	65	N	N	Y	Y	N	N	180	N	Y	N	Y	N	N	N	N	PACS	lip-93	11	7	4	N	N	N	Y	N	N		7	N	N	N	N	N	N	Y	N	N	N	N			N			Y
331	25	F	M	68	Y	Y	Y	N	N	N	160	Y	Y	Y	Y	C	C	C	C	TACS	mar-94	7	13	4	Y	N	Y	N	N	N		9	N	N	N	Y	N	N	N	N	N	N	N			N			Y
49	4	F	M	81	N	Y	Y	Y	N	N	190	Y	Y	Y	Y	Y	C	C	C	TACS	lip-93	12	34	4	Y	M	Y	Y	N	Y		14	N	N	N	N	N	N	N	N	N	N	N			N			Y
32	28	F	F	73	Y	N	Y	Y	N	Y	140	Y	Y	Y	N	N	N	N	N	LACS	lip-93	12	41	4	N	N	N	N	N	N		9	N	N	N	N	N	N	N	N	N	N	N			N			Y
38	2	F	F	87	N	N	N	N	N	N	140	N	N	N	Y	N	N	N	Y	PACS	gru-93	23	6	7	N	L	N	Y	Y	N		11	N	N	N	N	N	N	N	N	N	N	N			N			N
24	27	F	M	67	Y	N	Y	Y	N	N	180	N	Y	N	N	N	N	N	N	PACS	lip-93	16	51	4	Y	N	Y	N	N	N		2	N	N	N	N	N	N	N	N	N	N	N			N			Y
134	29	F	F	77	N	N	Y	Y	N	N	160	Y	Y	Y	N	N	N	N	N	LACS	lip-93	17	7	4	N	N	N	N	N	N		14	N	N	N	N	N	N	N	N	N	N	N			N			Y
3	25	F	M	63	N	N	Y	N	N	N	190	N	N	Y	N	N	N	N	N	PACS	lip-93	17	9	4	N	M	N	Y	N	Y		14	N	N	N	N	N	N	N	N	N	N	N			N			Y
80	36	F	F	85	N	N	N	N	N	N	210	Y	Y	Y	Y	Y	Y	N	N	TACS	pa�-93	20	1	6	N	N	N	N	N	N		14	N	N	N	N	N	N	N	N	N	N	N			N			N
195	30	F	M	86	N	N	Y	N	N	N	155	Y	Y	Y	Y	Y	Y	N	N	TACS	lip-93	17	37	4	N	M	N	N	N	Y		14	N	N	N	N	N	N	N	N	N	N	N			N			Y
96	5	D	F	75	N	N	Y	N	N	N	130	Y	Y	Y	Y	C	C	N	N	TACS	lip-93	21	40	4	N	N	N	N	N	N		12	N	N	N	N	N	N	N	N	N	N	N			N			Y
171	6	F	F	78	N	N	N	N	N	N	150	N	Y	Y	N	N	N	N	N	LACS	lip-93	23	14	4	Y	L	Y	Y	Y	N		9	N	N	N	N	N	N	N	N	N	N	N			N
5	18	F	M	54	Y	N	Y	N	N	N	180	Y	Y	Y	Y	Y	N	N	N	TACS	lip-93	23	19	4	Y	M	Y	Y	N	Y		14	N	N	N	N	N	N	N	N	N	N	N			N			Y
16	7	D	M	90	N	Y	Y	Y	N	N	170	Y	Y	Y	Y	C	Y	N	N	TACS	cze-93	17	2	2	N	L	N	N	N	N		14	N	N	N	N	N	N	N	N	N	N	N			N			Y
134	28	F	F	77	Y	N	Y	Y	N	Y	160	Y	Y	Y	Y	N	Y	Y	N	POCS	lip-93	12	22	5	N	L	N	N	Y	N		14	N	N	N	N	N	N	N	N	N	N	N			N			Y
211	18	F	M	64	Y	N	N	N	N	N	190	Y	Y	Y	N	N	N	N	N	LACS	wrz-93	17	47	2	Y	N	Y	Y	N	N		14	N	N	N	N	N	N	N	N	N	N	N			N			Y
85	40	F	M	68	Y	N	N	N	N	Y	190	Y	Y	Y	Y	Y	N	N	N	TACS	sie-93	13	4	3	N	L	N	N	Y	N		13	N	N	N	N	N	N	Y	N	N	N	N			N			Y
95	36	F	F	84	Y	N	N	N	N	N	170	Y	N	Y	N	N	N	Y	N	POCS	lip-93	16	14	5	N	M	N	N	N	Y		12	N	N	N	Y	N	N	N	N	N	N	N			N			Y
175	20	F	M	55	N	N	Y	N	N	N	140	Y	Y	N	Y	N	N	N	N	PACS	lip-93	16	37	5	N	N	N	N	N	N		5	N	N	N	N	N	N	N	N	N	N	N			N			Y
46	26	F	M	71	N	N	Y	N	N	N	140	Y	Y	Y	N	N	N	N	N	LACS	lip-93	17	46	5	Y	L	Y	Y	Y	N		8	N	N	N	N	N	N	N	N	N	N	N			N			Y
98	47	F	M	61	N	N	Y	N	N	N	140	N	Y	Y	N	N	N	Y	N	POCS	lip-93	9	1	6	Y	N	Y	Y	N	N		13	N	N	N	N	N	N	N	N	N	N	N			N			Y
11	48	F	M	71	N	N	Y	N	N	N	140	Y	Y	Y	N	N	N	N	N	LACS	lip-93	10	43	6	Y	M	Y	Y	N	Y		7	N	N	N	N	N	N	N	N	N	N	N			N			Y
166	28	F	M	37	N	N	Y	N	N	N	180	Y	Y	Y	N	N	N	N	N	LACS	mar-94	22	37	5	N	N	N	N	N	N		11	N	N	N	N	N	N	Y	N	N	N	N			N			Y
31	30	F	M	74	N	Y	N	N	N	Y	150	N	Y	N	N	N	N	N	N	PACS	lip-93	11	8	6	N	N	N	Y	N	N		11	Y	N	N	N	N	N	N	N	N	N	N			N			N
124	33	F	M	61	Y	N	Y	Y	N	N	180	Y	Y	Y	N	N	Y	N	N	PACS	lip-93	15	24	6	N	L	N	N	Y	N		11	N	N	N	N	N	N	Y	N	N	N	N			N			Y
85	4	F	M	77	Y	N	N	N	N	N	180	N	Y	Y	N	N	N	N	N	LACS	kwi-93	12	17	3	Y	L	Y	Y	Y	N		14	N	N	N	N	N	N	N	N	N	N	N			N			Y
4	12	U	F	72	Y	N	Y	Y	N	Y	144	C	Y	C	C	C	C	C	C	PACS	lip-94	19	26	6	N	N	N	Y	N	N		14	N	N	N	N	N	N	N	N	N	N	N			N			Y
195	48	D	F	84	N	Y	Y	Y	N	N	157	Y	Y	Y	Y	Y	Y	C	N	TACS	lip-93	20	3	6	Y	N	Y	N	N	N		14	N	N	N	N	N	N	N	N	N	N	N			N			Y
102	6	F	M	74	Y	N	N	N	N	Y	160	Y	Y	Y	N	Y	Y	N	N	TACS	lip-93	11	6	7	N	N	N	Y	N	N		9	N	N	N	N	N	N	N	N	N	N	N			N			Y
121	31	F	M	80	N	N	Y	Y	N	Y	140	N	N	N	Y	N	N	N	N	PACS	sty-94	15	39	4	Y	M	Y	Y	N	Y		0	N	N	N	N	N	N	N	N	N	N	N			N			Y
19	2	F	F	59	Y	N	Y	N	N	Y	170	Y	Y	Y	Y	N	N	N	Y	PACS	lip-93	12	23	7	Y	N	Y	N	N	N		14	N	N	N	N	N	N	N	N	N	N	N			N			Y
119	24	F	M	69	N	N	N	N	N	Y	130	Y	Y	Y	N	C	N	N	N	PACS	lip-93	15	27	7	N	M	N	N	N	N		14	N	N	N	N	N	N	N	N	N	N	N			N			N
134	8	F	M	59	Y	N	N	N	N	N	140	Y	Y	N	N	N	N	N	Y	PACS	lip-93	16	4	7	N	N	N	Y	N	N		14	N	N	N	N	N	N	N	N	N	N	N			N			Y
129	6	D	M	71	N	N	N	N	N	N	138	Y	Y	Y	Y	C	C	N	N	TACS	lip-93	17	5	7	Y	N	Y	N	N	N		14	N	N	N	N	N	N	N	N	N	N	N			N			N
5	34	F	M	59	N	N	Y	N	N	N	157	Y	Y	Y	N	Y	N	N	N	PACS	lip-93	18	17	7	Y	N	Y	Y	N	N		8	N	N	N	N	N	N	N	N	N	N	N			N			Y
188	7	F	M	45	Y	N	Y	N	N	N	200	Y	Y	Y	Y	C	Y	Y	N	POCS	cze-93	9	54	2	N	M	N	N	N	N		2	N	N	N	N	N	Y	Y	N	N	N	N			Y	0	SEE NOTES	Y
46	32	F	F	83	N	N	Y	N	N	N	250	N	Y	Y	N	N	N	N	N	LACS	lip-93	7	25	1	Y	M	Y	Y	N	Y		8	N	N	N	N	Y	N	N	N	N	N	N			N			Y
50	6	F	F	81	Y	Y	N	N	N	N	130	N	Y	Y	N	N	N	N	N	LACS	lip-93	12	47	1	Y	N	Y	Y	N	N		12	N	N	N	N	N	N	N	N	N	N	N			N			Y
89	25	F	F	82	N	N	Y	Y	N	N	186	Y	Y	Y	Y	Y	Y	N	N	TACS	lip-93	12	31	2	Y	L	Y	Y	Y	N		14	N	N	N	N	N	N	N	N	N	N	N			N			Y
73	16	D	M	65	N	N	N	N	N	N	190	N	Y	Y	Y	Y	Y	N	N	TACS	lip-93	14	28	2	N	L	N	N	N	N		14	N	N	N	N	N	N	N	N	N	N	N			N			Y
49	16	D	M	74	N	N	N	N	N	Y	210	N	Y	Y	Y	Y	N	N	Y	TACS	lip-93	15	14	2	N	N	N	Y	N	N		14	N	N	N	N	N	N	N	N	N	N	N			N			Y
116	8	U	F	80	N	Y	Y	Y	N	N	130	Y	Y	Y	C	C	C	N	Y	PACS	lip-93	16	12	2	N	N	N	N	N	N		6	N	N	N	N	N	N	N	N	N	N	N			N			Y
33	36	F	F	88	Y	N	Y	Y	N	N	200	Y	Y	Y	N	N	N	N	N	LACS	lip-93	16	25	2	Y	N	Y	Y	N	N		14	N	N	N	N	N	N	N	N	N	N	N			N			Y
4	28	F	F	71	N	N	Y	Y	N	N	170	Y	Y	N	Y	N	N	N	N	PACS	lip-93	16	31	2	N	M	N	Y	N	Y		4	N	N	N	N	N	N	Y	N	N	N	N			N			Y
46	12	F	M	65	Y	N	Y	N	N	N	140	N	Y	Y	N	N	N	N	N	LACS	lip-93	16	34	2	N	L	N	Y	Y	N		13	N	N	N	N	Y	N	N	N	N	N	N			N			Y
164	6	F	M	74	N	N	Y	N	N	N	220	Y	Y	Y	N	C	N	C	N	PACS	lip-93	16	48	2	N	N	N	Y	N	N		11	N	N	N	N	N	N	N	N	N	N	N			N			Y
33	32	F	F	61	Y	N	Y	Y	N	Y	130	N	Y	N	N	N	N	N	N	PACS	lip-93	17	2	2	Y	M	Y	Y	N	Y		5	N	N	N	N	N	N	N	N	N	N	N			N			Y
11	36	F	M	42	Y	N	N	N	N	N	110	N	Y	Y	N	N	N	N	N	LACS	lip-93	22	29	2	Y	N	N	N	N	N		8	N	N	N	N	N	N	N	N	N	N	N			N			N
55	24	F	M	48	Y	N	Y	N	N	N	110	N	Y	N	Y	N	N	N	N	PACS	lip-93	9	20	3	Y	N	Y	U	N	N		0	N	N	N	N	N	N	N	N	N	N	N			N			Y
6	14	F	M	73	N	N	N	N	N	N	160	Y	Y	Y	Y	N	N	N	N	PACS	lip-93	10	20	3	Y	L	Y	Y	Y	N		14	N	N	N	N	N	N	N	N	N	N	N			N			Y
195	23	F	M	79	N	Y	Y	Y	N	N	270	Y	Y	Y	Y	N	N	N	N	PACS	lip-93	15	34	3	N	N	N	N	N	N		14	N	N	N	N	N	N	N	N	N	N	N			N			N
161	6	D	F	87	N	Y	N	N	N	N	200	C	Y	Y	Y	C	Y	N	C	TACS	lip-93	17	3	3	Y	M	Y	Y	N	Y		14	N	N	N	N	N	N	N	N	N	N	N			N			Y
80	46	F	M	56	N	N	Y	N	N	N	190	Y	Y	Y	N	N	N	N	N	LACS	lip-93	17	18	3	N	M	N	Y	N	Y		14	N	N	N	N	N	N	N	N	N	N	N			N			Y
129	8	D	F	86	N	Y	N	N	N	N	170	Y	Y	Y	N	C	C	C	C	PACS	lip-93	20	59	3	Y	M	Y	N	N	Y		14	N	N	N	N	N	N	N	N	N	N	N			N			Y
113	3	F	F	79	N	N	Y	Y	N	N	160	Y	Y	Y	Y	Y	N	N	N	TACS	lip-93	14	50	4	N	N	N	Y	N	N		7	N	N	N	N	N	N	N	N	N	N	N			N			Y
181	3	F	F	76	N	N	Y	N	N	Y	160	Y	Y	N	N	N	N	Y	N	POCS	lip-93	17	51	4	Y	L	Y	Y	Y	N		9	N	N	N	N	N	N	N	N	N	N	N			N			Y
123	24	F	M	69	Y	N	Y	Y	N	N	180	Y	Y	Y	Y	Y	N	N	N	TACS	lip-93	10	7	4	N	N	N	Y	N	N		14	N	N	N	N	N	N	N	N	N	N	N			N			Y
196	36	F	M	81	Y	N	N	N	N	N	180	Y	Y	Y	N	N	N	N	N	LACS	lip-93	12	41	4	Y	N	Y	N	N	N		14	N	N	N	N	N	N	N	N	N	N	N			N			Y
244	32	F	M	88	N	Y	Y	N	N	N	170	Y	Y	Y	N	N	Y	N	N	PACS	lip-93	15	7	4	N	N	N	N	N	N		14	N	N	N	N	N	N	Y	N	N	N	N			N			Y
32	4	F	M	81	N	N	Y	N	N	Y	163	Y	Y	Y	Y	N	Y	N	N	PACS	lip-93	17	42	4	N	M	N	N	N	Y		14	N	N	N	N	N	N	N	N	N	N	N			N			Y
102	3	F	M	69	N	N	Y	Y	N	Y	160	Y	Y	Y	Y	C	Y	N	C	TACS	lip-93	21	26	4	Y	L	Y	Y	Y	N		14	N	N	N	N	N	N	N	N	N	N	N			N			Y
312	11	D	F	90	N	N	Y	N	N	N	180	N	Y	Y	Y	C	C	C	C	TACS	sty-95	19	18	4	N	N	N	N	N	N		10	N	N	N	N	N	N	N	N	N	N	N			N			Y
[truncated: 17,436 more rows]
[truncated: 62 more columns]
